# Supplementary material for: Metabolomics Reveals the Heterogeneous Secretome of Two Entomopathogenic Fungi to Ex Vivo Cultured Insect Tissues
Source: PLoS One. 2013 Aug 5;8(8):e70609. doi: 10.1371/journal.pone.0070609 (PMC3734240; doi:10.1371/journal.pone.0070609)
Supplement: Data File S3 — (XLSX) [file pone.0070609.s005.xlsx]

## Sheet: Metarhizium vs Beauveria live
Sheet 1: S-plot analysis comparing M. anisopliae ions to those found for B. bassiana grown in the live ant tissues conditions
ion peaks p(corr)[1]>0.8 Metarhizium. Yellow markings indicate destruxins							ion peaks p(cor)[1]>0.8 Beauveria. Yellow markings indicate beauverolides
Peak name	M/z	Ret. Time	ID	p[1]	p(corr)[1]		Peak name	M/z	Ret. Time	ID	p[1]	p(corr)[1]
701.7/5.7 (68720)	701.72	5.71	68720	0.00860686	0.988125		364.2/5.7 (28859)	364.22	5.69	28859	0.0178837	0.993824			yellow = also found in p<0.01 t-test
368.0/1.0 (29322)	368.042	1.02	29322	0.019095	0.984303		245.1/6.3 (14472)	245.128	6.27	14472	0.0518035	0.987018			seems like only top 500 of the t-test can be found in the s-plot >0.8 selection
524.2/7.3 (51075)	524.214	7.28	51075	0.02053	0.979186		335.1/3.6 (23903)	335.108	3.63	23903	0.108945	0.981968
731.0/6.4 (70644)	731.005	6.4	70644	0.0179397	0.977048		267.1/6.3 (16367)	267.11	6.27	16367	0.0130518	0.981772
416.2/1.2 (36061)	416.177	1.15	36061	0.0231022	0.974752		268.1/1.1 (16465)	268.103	1.14	16465	0.0222334	0.978073
575.3/1.2 (57322)	575.307	1.17	57322	0.0229752	0.974543		473.3/6.9 (44148)	473.276	6.94	44148	0.0247778	0.977227
552.3/6.2 (54620)	552.289	6.24	54620	0.0266247	0.973924		399.3/6.4 (33666)	399.259	6.45	33666	0.00946936	0.974489
683.3/7.6 (67345)	683.279	7.57	67345	0.0118996	0.973719		146.1/2.9 (8001)	146.117	2.89	8001	0.0126844	0.974379
469.9/5.6 (43656)	469.909	5.62	43656	0.00808744	0.97101		511.8/7.4 (49462)	511.82	7.38	49462	0.0148993	0.974031
352.1/1.0 (26983)	352.071	1.02	26983	0.0214779	0.969752		164.1/6.9 (9126)	164.106	6.91	9126	0.0281834	0.97337
658.3/4.2 (65398)	658.301	4.16	65398	0.0171098	0.967244		211.1/5.8 (11917)	211.144	5.79	11917	0.0604265	0.972514
406.2/5.0 (34579)	406.16	4.99	34579	0.0218871	0.966326		317.2/1.1 (21291)	317.182	1.13	21291	0.0156153	0.972474
412.2/7.9 (35459)	412.183	7.93	35459	0.0128895	0.966171		121.1/4.2 (6634)	121.065	4.24	6634	0.0219246	0.971531
428.2/7.0 (37719)	428.181	7.03	37719	0.0234653	0.966058		182.1/6.4 (10134)	182.081	6.39	10134	0.0119248	0.970285
398.2/6.7 (33477)	398.167	6.66	33477	0.0147827	0.965761		343.2/1.1 (25534)	343.234	1.11	25534	0.0440654	0.970182
412.2/7.7 (35461)	412.184	7.71	35461	0.0153081	0.964669		180.1/4.2 (10045)	180.102	4.24	10045	0.0295306	0.96877
390.2/7.7 (32456)	390.202	7.7	32456	0.0226856	0.964576		347.1/8.0 (26078)	347.104	8	26078	0.0103088	0.968735
520.3/5.8 (50614)	520.31	5.76	50614	0.0156413	0.963235		164.1/6.4 (9119)	164.07	6.4	9119	0.00866304	0.968343
308.1/1.1 (20271)	308.109	1.07	20271	0.0474008	0.962571		107.0/2.6 (5909)	107.049	2.57	5909	0.0128514	0.966765
720.3/6.4 (69969)	720.329	6.39	69969	0.0212466	0.961859		598.0/8.1 (59706)	597.985	8.13	59706	0.0151851	0.966017
376.2/6.7 (30512)	376.186	6.72	30512	0.0245235	0.961772		229.2/5.7 (13259)	229.153	5.69	13259	0.01347	0.964921
256.1/8.4 (15383)	256.133	8.38	15383	0.00766586	0.961689		236.1/1.0 (13767)	236.148	1	13767	0.0170202	0.962766
290.1/1.1 (18582)	290.097	1.13	18582	0.0138115	0.959336		594.2/5.4 (59313)	594.222	5.45	59313	0.0330138	0.962107
339.1/1.1 (24643)	339.061	1.07	24643	0.0222219	0.957825		718.9/8.4 (69883)	718.926	8.4	69883	0.0128138	0.961652
330.1/1.1 (23066)	330.09	1.09	23066	0.0380245	0.955004		428.3/1.0 (37790)	428.311	1.04	37790	0.0430693	0.960539
390.2/7.9 (32455)	390.202	7.95	32455	0.0178317	0.954734		616.9/8.8 (61728)	616.889	8.83	61728	0.0091775	0.959695
654.8/6.1 (65036)	654.821	6.15	65036	0.0378867	0.9546		463.1/7.5 (42701)	463.116	7.46	42701	0.0100333	0.95953
463.2/4.8 (42711)	463.181	4.78	42711	0.0102312	0.95337		597.4/7.1 (59677)	597.395	7.12	59677	0.0185864	0.958956
526.2/1.1 (51319)	526.213	1.12	51319	0.0143117	0.953226		718.4/8.4 (69850)	718.425	8.37	69850	0.0140224	0.957876
718.8/7.6 (69876)	718.797	7.65	69876	0.0108993	0.952801		195.1/1.1 (10870)	195.076	1.12	10870	0.0131863	0.95742
577.2/6.4 (57505)	577.221	6.42	57505	0.00789619	0.951986		630.3/6.2 (63002)	630.277	6.19	63002	0.0191447	0.955985
614.3/6.2 (61433)	614.32	6.18	61433	0.0156482	0.951005		586.3/13.8 (58462)	586.273	13.83	58462	0.0122389	0.955754
547.1/8.0 (53933)	547.134	7.99	53933	0.0194532	0.949926		669.9/8.1 (66380)	669.899	8.12	66380	0.0125872	0.955054
321.8/3.7 (21848)	321.8	3.66	21848	0.0120446	0.948478		634.3/1.1 (63360)	634.344	1.12	63360	0.016375	0.954951
274.1/8.5 (16984)	274.091	8.51	16984	0.0180164	0.947273		325.1/8.0 (22275)	325.121	8.01	22275	0.0105235	0.954305
357.2/4.1 (27871)	357.176	4.13	27871	0.0179247	0.945553		463.1/6.5 (42698)	463.112	6.53	42698	0.00823232	0.954104
725.4/5.8 (70323)	725.398	5.76	70323	0.0113557	0.944401		342.2/7.4 (25358)	342.239	7.44	25358	0.00406743	0.953079
598.6/5.7 (59813)	598.627	5.7	59813	0.00915152	0.943013		181.1/5.0 (10096)	181.133	4.99	10096	0.0156824	0.952855
549.1/8.0 (54186)	549.133	8.02	54186	0.0134892	0.94273		291.1/6.3 (18690)	291.117	6.35	18690	0.00477994	0.952035
583.4/11.8 (58199)	583.391	11.81	58199	0.0161643	0.939308		567.5/5.9 (56439)	567.496	5.91	56439	0.0081345	0.950047
429.2/8.1 (37904)	429.213	8.05	37904	0.00987612	0.939259		146.1/6.4 (7979)	146.061	6.37	7979	0.0106524	0.949168
428.2/7.7 (37701)	428.158	7.71	37701	0.00769519	0.938358		559.3/6.1 (55526)	559.345	6.08	55526	0.0180112	0.948657
317.1/1.1 (21239)	317.079	1.07	21239	0.0271328	0.937504		630.3/8.4 (63030)	630.334	8.4	63030	0.0155715	0.948252
566.8/7.5 (56334)	566.778	7.46	56334	0.00786616	0.937001		762.4/5.8 (72508)	762.424	5.78	72508	0.0186537	0.948194
769.9/6.0 (72902)	769.86	5.97	72902	0.0195717	0.935567		750.9/8.1 (71846)	750.924	8.13	71846	0.00993013	0.948018
356.2/7.5 (27757)	356.219	7.54	27757	0.0185384	0.935547		554.3/14.0 (54879)	554.299	14	54879	0.0402858	0.947323
465.2/14.1 (43020)	465.241	14.14	43020	0.0594273	0.935034		118.1/6.4 (6420)	118.067	6.38	6420	0.00842982	0.946727
684.3/7.5 (67447)	684.332	7.52	67447	0.00762705	0.934971		198.1/1.1 (11052)	198.087	1.14	11052	0.012352	0.946704
612.2/3.7 (61202)	612.211	3.73	61202	0.0154714	0.934941		130.1/6.6 (7101)	130.122	6.58	7101	0.00621125	0.946588
491.2/3.7 (46606)	491.202	3.66	46606	0.0328613	0.934871		284.1/6.5 (18007)	284.139	6.46	18007	0.01424	0.945974
491.8/5.8 (46724)	491.8	5.78	46724	0.011462	0.933979		378.2/7.9 (30796)	378.241	7.87	30796	0.0101726	0.945833
292.1/8.6 (18779)	292.102	8.57	18779	0.00955757	0.933904		538.3/13.6 (52842)	538.271	13.61	52842	0.0285204	0.944207
447.2/7.7 (40506)	447.223	7.74	40506	0.0050886	0.93308		281.1/1.1 (17652)	281.073	1.09	17652	0.00894814	0.943806
408.2/6.3 (34870)	408.213	6.33	34870	0.0109763	0.932138		291.1/7.8 (18703)	291.134	7.8	18703	0.0143543	0.943026
427.8/6.4 (37666)	427.771	6.35	37666	0.0151537	0.931236		220.1/2.9 (12590)	220.118	2.94	12590	0.0497876	0.942137
361.2/1.1 (28454)	361.207	1.13	28454	0.0177928	0.930265		425.3/5.8 (37362)	425.276	5.81	37362	0.0806365	0.942019
450.2/3.7 (40894)	450.207	3.66	40894	0.017012	0.930059		675.4/6.4 (66763)	675.392	6.39	66763	0.00843483	0.941712
281.1/1.1 (17705)	281.148	1.1	17705	0.0295963	0.929432		316.2/2.9 (21165)	316.187	2.92	21165	0.0141718	0.93929
527.3/7.7 (51499)	527.276	7.69	51499	0.00786395	0.92771		202.1/3.0 (11327)	202.107	2.96	11327	0.0128611	0.939129
439.3/6.7 (39343)	439.254	6.7	39343	0.018934	0.927225		522.3/13.6 (50853)	522.298	13.61	50853	0.0391759	0.938011
318.1/1.2 (21362)	318.12	1.2	21362	0.0123416	0.923382		247.1/6.2 (14636)	247.108	6.2	14636	0.00981969	0.936987
359.3/1.1 (28221)	359.265	1.14	28221	0.0108809	0.922889		506.3/1.1 (48667)	506.3	1.11	48667	0.020488	0.936014
515.2/6.6 (49865)	515.168	6.58	49865	0.0453698	0.921581		445.3/7.2 (40310)	445.302	7.23	40310	0.0338185	0.935961
385.2/6.4 (31652)	385.152	6.42	31652	0.00900976	0.921429		373.2/2.9 (30136)	373.245	2.9	30136	0.0542427	0.935619
525.2/6.3 (51217)	525.231	6.33	51217	0.00816327	0.920765		247.1/7.3 (14684)	247.144	7.28	14684	0.0151447	0.935418
137.0/1.1 (7506)	137.046	1.14	7506	0.0310738	0.919545		708.6/5.9 (69232)	708.615	5.92	69232	0.00578331	0.935053
477.9/4.9 (44692)	477.934	4.91	44692	0.0108949	0.918848		350.2/6.2 (26678)	350.208	6.24	26678	0.0152973	0.934479
771.3/5.8 (72973)	771.348	5.8	72973	0.0109943	0.91822		504.8/6.6 (48455)	504.79	6.56	48455	0.0105879	0.932075
433.2/4.3 (38504)	433.221	4.34	38504	0.0275802	0.917301		463.1/6.8 (42703)	463.117	6.84	42703	0.0278317	0.93138
770.3/3.1 (72911)	770.331	3.05	72911	0.0140277	0.917057		500.3/13.6 (47909)	500.316	13.61	47909	0.0382656	0.927549
530.2/6.2 (51889)	530.219	6.24	51889	0.00810738	0.917037		516.3/12.6 (50095)	516.312	12.58	50095	0.0104037	0.927143
373.2/1.1 (30131)	373.243	1.12	30131	0.0565268	0.916774		616.0/8.1 (61603)	615.956	8.13	61603	0.0052142	0.924403
610.3/5.1 (61030)	610.269	5.1	61030	0.0150417	0.916755		376.2/6.2 (30536)	376.223	6.23	30536	0.017572	0.923744
399.2/3.3 (33648)	399.235	3.34	33648	0.0214513	0.915454		585.3/6.3 (58390)	585.325	6.31	58390	0.00861046	0.923264
537.3/5.6 (52738)	537.339	5.63	52738	0.0154596	0.915444		180.1/1.1 (10038)	180.087	1.14	10038	0.00715334	0.923035
366.1/8.6 (29060)	366.139	8.57	29060	0.0140739	0.914485		654.4/6.1 (65011)	654.383	6.14	65011	0.00998938	0.922293
694.3/1.1 (68182)	694.347	1.14	68182	0.0153362	0.912707		434.2/1.1 (38596)	434.171	1.07	38596	0.0184474	0.922066
701.3/5.7 (68663)	701.346	5.74	68663	0.0137103	0.911761		431.1/5.9 (38202)	431.135	5.85	38202	0.0145679	0.921135
504.2/7.2 (48365)	504.246	7.23	48365	0.00754564	0.911123		387.3/1.1 (32071)	387.274	1.12	32071	0.0413502	0.920861
644.7/8.5 (64207)	644.66	8.47	64207	0.0148692	0.910481		657.4/1.1 (65317)	657.396	1.13	65317	0.0172243	0.92066
589.9/6.5 (58876)	589.936	6.51	58876	0.00837395	0.90869		317.2/1.1 (21318)	317.217	1.09	21318	0.0134982	0.920137
695.3/1.1 (68250)	695.336	1.14	68250	0.0158754	0.908623		261.2/8.3 (15846)	261.16	8.29	15846	0.0185724	0.919607
454.3/13.6 (41498)	454.328	13.62	41498	0.00888912	0.908276		538.3/14.0 (52866)	538.326	13.98	52866	0.0545091	0.919468
685.3/3.9 (67540)	685.349	3.87	67540	0.0108536	0.907749		382.2/5.8 (31326)	382.22	5.76	31326	0.00657271	0.918796
472.3/14.1 (44037)	472.342	14.12	44037	0.0102303	0.906985		580.3/13.5 (57896)	580.338	13.52	57896	0.0120402	0.918575
438.3/14.6 (39220)	438.297	14.59	39220	0.0133193	0.906886		471.3/1.1 (43903)	471.296	1.11	43903	0.0206449	0.917613
765.5/5.6 (72679)	765.45	5.64	72679	0.0247647	0.90589		450.2/7.8 (40867)	450.17	7.8	40867	0.0357461	0.917411
116.1/1.0 (6334)	116.071	1.02	6334	0.078596	0.905817		514.3/3.8 (49794)	514.305	3.8	49794	0.0131754	0.916352
789.9/7.6 (73962)	789.867	7.6	73962	0.0134944	0.90579		330.2/2.9 (23139)	330.166	2.88	23139	0.0206702	0.914797
579.3/5.8 (57791)	579.341	5.85	57791	0.0120917	0.905132		227.2/8.3 (13038)	227.175	8.29	13038	0.00754737	0.913249
459.7/7.2 (42291)	459.73	7.19	42291	0.00909705	0.903355		488.3/13.5 (46290)	488.311	13.54	46290	0.0103066	0.913111
715.9/5.7 (69673)	715.87	5.69	69673	0.0079369	0.903118		332.1/1.1 (23439)	332.147	1.12	23439	0.0203591	0.913031
564.3/11.5 (56084)	564.349	11.54	56084	0.0265589	0.903086		600.3/1.1 (60012)	600.339	1.12	60012	0.0310961	0.912816
558.3/7.6 (55389)	558.289	7.6	55389	0.0065238	0.902161		676.3/4.3 (66798)	676.28	4.34	66798	0.0176943	0.912683
158.1/1.1 (8689)	158.117	1.15	8689	0.0170709	0.901954		496.3/6.2 (47360)	496.312	6.18	47360	0.0260242	0.910336
659.8/6.1 (65584)	659.842	6.13	65584	0.00474105	0.901924		642.4/6.1 (64013)	642.382	6.12	64013	0.01112	0.910332
569.1/6.3 (56582)	569.07	6.27	56582	0.00894946	0.901889		415.3/5.7 (35989)	415.291	5.67	35989	0.0374719	0.909462
505.2/7.4 (48496)	505.229	7.45	48496	0.0195833	0.901227		400.1/7.6 (33747)	400.113	7.63	33747	0.0095886	0.909267
233.2/8.3 (13624)	233.153	8.28	13624	0.00703446	0.89921		440.5/13.0 (39537)	440.457	12.96	39537	0.00980791	0.909125
493.7/5.4 (46999)	493.732	5.44	46999	0.00614997	0.898754		467.3/7.2 (43314)	467.284	7.22	43314	0.0068461	0.908636
452.3/13.6 (41232)	452.313	13.61	41232	0.00761375	0.898487		482.2/5.9 (45269)	482.16	5.86	45269	0.0233794	0.906584
586.6/6.6 (58539)	586.572	6.58	58539	0.0119524	0.896977		737.9/5.9 (71086)	737.926	5.89	71086	0.0217472	0.906491
549.1/8.5 (54185)	549.132	8.53	54185	0.0119394	0.893885		347.2/1.0 (26168)	347.231	1.04	26168	0.0223305	0.905404
698.4/6.0 (68434)	698.408	5.99	68434	0.0156	0.893828		231.1/4.4 (13444)	231.112	4.39	13444	0.0212903	0.90483
424.2/6.7 (37139)	424.153	6.72	37139	0.0304924	0.893392		765.8/7.5 (72692)	765.752	7.49	72692	0.0107796	0.904683
386.2/1.1 (31845)	386.166	1.12	31845	0.0211112	0.892793		536.3/5.8 (52591)	536.272	5.82	52591	0.0101705	0.904228
393.2/4.8 (32832)	393.174	4.8	32832	0.0120475	0.892137		482.4/14.0 (45382)	482.359	14	45382	0.0169659	0.902342
449.3/14.1 (40795)	449.267	14.14	40795	0.0853659	0.891332		572.3/7.4 (56970)	572.344	7.4	56970	0.0356272	0.901475
547.1/8.5 (53932)	547.133	8.52	53932	0.0168931	0.891219		338.1/3.6 (24467)	338.106	3.56	24467	0.00997067	0.900252
600.3/5.8 (60002)	600.335	5.8	60002	0.0132117	0.890261		575.3/12.4 (57338)	575.345	12.44	57338	0.0132972	0.900195
378.2/7.5 (30765)	378.2	7.55	30765	0.0120199	0.889751		339.2/1.1 (24700)	339.164	1.09	24700	0.00914646	0.899194
449.3/13.9 (40796)	449.268	13.92	40796	0.0217538	0.887275		606.3/6.7 (60626)	606.314	6.73	60626	0.0106518	0.897012
360.2/5.1 (28284)	360.156	5.11	28284	0.0125296	0.887193		358.3/7.1 (28063)	358.27	7.08	28063	0.00698676	0.896479
244.2/12.2 (14396)	244.227	12.18	14396	0.00840124	0.886486		459.2/3.3 (42186)	459.208	3.32	42186	0.0164001	0.896033
491.2/4.3 (46630)	491.233	4.26	46630	0.00640653	0.885874		700.4/7.7 (68600)	700.402	7.68	68600	0.0143466	0.895994
676.8/6.6 (66872)	676.815	6.56	66872	0.0102223	0.885746		380.2/5.1 (31056)	380.217	5.07	31056	0.0179248	0.895353
427.3/12.5 (37619)	427.284	12.49	37619	0.0108928	0.884999		514.3/7.5 (49792)	514.303	7.5	49792	0.00680802	0.894886
438.2/1.1 (39160)	438.158	1.14	39160	0.0127666	0.884827		609.3/13.7 (60936)	609.308	13.72	60936	0.0162005	0.894624
511.1/7.2 (49353)	511.129	7.16	49353	0.0128768	0.88473		312.2/1.0 (20723)	312.168	1.04	20723	0.0145838	0.894111
712.7/8.1 (69470)	712.667	8.11	69470	0.00581037	0.884419		322.2/5.8 (21912)	322.177	5.81	21912	0.00947495	0.893779
657.3/6.0 (65299)	657.345	5.98	65299	0.0177403	0.88372		602.3/13.5 (60226)	602.32	13.53	60226	0.0149254	0.89309
367.2/15.2 (29283)	367.225	15.16	29283	0.0129471	0.883217		349.1/4.3 (26430)	349.126	4.28	26430	0.0897483	0.892981
648.3/7.8 (64526)	648.345	7.8	64526	0.0131821	0.883006		490.2/6.2 (46475)	490.176	6.19	46475	0.00988343	0.89298
711.4/6.2 (69400)	711.401	6.21	69400	0.00855885	0.882173		571.3/5.8 (56866)	571.344	5.78	56866	0.0338512	0.892913
465.3/12.3 (43039)	465.262	12.3	43039	0.0217582	0.881898		424.2/5.8 (37141)	424.154	5.84	37141	0.0093127	0.892135
759.4/5.1 (72301)	759.387	5.07	72301	0.0170721	0.881875		425.3/1.0 (37353)	425.265	1.02	37353	0.0175892	0.891113
118.1/1.1 (6449)	118.086	1.07	6449	0.0328105	0.881572		503.3/13.7 (48297)	503.332	13.69	48297	0.00881904	0.89107
496.2/3.6 (47293)	496.173	3.56	47293	0.0432518	0.881445		570.3/13.9 (56719)	570.298	13.88	56719	0.0144496	0.889104
482.4/14.6 (45381)	482.358	14.63	45381	0.0319881	0.881152		375.1/4.9 (30339)	375.13	4.92	30339	0.0337751	0.88849
599.3/6.0 (59870)	599.3	6.03	59870	0.00962963	0.880755		332.2/5.8 (23502)	332.218	5.78	23502	0.0239123	0.888483
463.2/8.3 (42719)	463.198	8.35	42719	0.00428688	0.879941		237.1/1.1 (13854)	237.087	1.12	13854	0.0113987	0.88685
777.4/6.2 (73319)	777.351	6.23	73319	0.0166029	0.879832		463.1/6.1 (42699)	463.115	6.12	42699	0.0105377	0.886647
427.3/13.9 (37622)	427.286	13.92	37622	0.0389139	0.879764		229.1/4.4 (13184)	229.1	4.42	13184	0.018724	0.885951
766.4/6.9 (72724)	766.357	6.88	72724	0.0165327	0.879752		454.2/7.6 (41435)	454.167	7.55	41435	0.0189317	0.885934
346.1/1.0 (25907)	346.061	1.04	25907	0.0243994	0.879236		442.3/5.3 (39818)	442.265	5.32	39818	0.0191429	0.885817
464.3/14.9 (42905)	464.313	14.86	42905	0.0081895	0.878411		548.3/5.8 (54112)	548.31	5.82	54112	0.00853909	0.885149
766.4/6.5 (72726)	766.359	6.51	72726	0.00733733	0.877522		436.6/3.8 (38954)	436.631	3.77	38954	0.00974299	0.88477
330.2/4.8 (23137)	330.166	4.8	23137	0.0116662	0.87721		203.1/1.0 (11458)	203.15	1	11458	0.0162509	0.88419
240.1/1.1 (14051)	240.096	1.13	14051	0.0100711	0.875664		280.1/5.9 (17548)	280.067	5.89	17548	0.0131668	0.883797
301.1/1.1 (19574)	301.128	1.13	19574	0.0102545	0.875304		340.2/1.1 (24879)	340.198	1.1	24879	0.0320158	0.882421
592.2/6.6 (59084)	592.23	6.59	59084	0.0133426	0.875102		504.3/5.6 (48408)	504.291	5.56	48408	0.0200976	0.882303
366.1/11.1 (29069)	366.14	11.09	29069	0.0218676	0.87499		526.3/13.5 (51357)	526.268	13.53	51357	0.00799808	0.881636
333.5/2.8 (23683)	333.501	2.84	23683	0.0134126	0.874857		611.3/13.8 (61163)	611.321	13.8	61163	0.0106114	0.880941
347.7/3.0 (26191)	347.679	2.97	26191	0.0178135	0.874493		358.3/6.8 (28061)	358.269	6.83	28061	0.0247733	0.880459
394.2/5.1 (32950)	394.157	5.13	32950	0.0147954	0.874286		357.3/1.1 (27923)	357.252	1.12	27923	0.0431812	0.880411
609.8/6.4 (60997)	609.837	6.45	60997	0.00806626	0.874068		482.3/7.7 (45354)	482.284	7.7	45354	0.0131065	0.880313
673.9/5.6 (66657)	673.885	5.65	66657	0.00671877	0.873754		516.3/14.0 (50104)	516.344	14	50104	0.0548644	0.880221
337.1/3.5 (24294)	337.139	3.53	24294	0.031387	0.873732		610.6/8.1 (61081)	610.632	8.13	61081	0.00875827	0.879734
623.0/6.2 (62381)	623.02	6.21	62381	0.00457985	0.873642		682.4/6.6 (67311)	682.376	6.56	67311	0.0236573	0.878438
266.1/1.1 (16271)	266.074	1.05	16271	0.0105451	0.873459		342.2/5.7 (25356)	342.238	5.71	25356	0.169901	0.878078
487.3/8.2 (46097)	487.254	8.2	46097	0.0158119	0.873247		212.1/1.1 (11964)	212.102	1.12	11964	0.0126293	0.87773
428.2/7.9 (37698)	428.154	7.93	37698	0.00538226	0.873065		221.1/1.1 (12627)	221.092	1.12	12627	0.0123163	0.877242
524.4/15.4 (51142)	524.37	15.41	51142	0.01181	0.872449		538.3/12.6 (52855)	538.294	12.59	52855	0.0127209	0.877095
421.2/4.4 (36703)	421.171	4.39	36703	0.00973689	0.872234		364.1/1.1 (28783)	364.065	1.14	28783	0.0153643	0.876037
247.1/1.1 (14663)	247.128	1.14	14663	0.0264267	0.871748		602.3/14.3 (60207)	602.299	14.25	60207	0.0156498	0.875665
781.4/4.4 (73515)	781.406	4.37	73515	0.00781553	0.871663		773.4/6.1 (73102)	773.442	6.14	73102	0.0182801	0.874955
655.3/7.5 (65058)	655.255	7.49	65058	0.00865601	0.871637		213.2/6.8 (12063)	213.159	6.84	12063	0.0127003	0.874863
447.2/6.0 (40528)	447.244	6.03	40528	0.00888676	0.871143		180.1/5.5 (10042)	180.101	5.46	10042	0.00638383	0.873571
564.2/6.6 (56018)	564.206	6.59	56018	0.00904982	0.870869		354.1/3.0 (27404)	354.081	2.95	27404	0.0233565	0.873217
508.4/14.9 (49005)	508.375	14.92	49005	0.0263111	0.870286		641.3/14.0 (63907)	641.31	14.02	63907	0.0233615	0.872938
345.2/15.2 (25863)	345.243	15.17	25863	0.0200348	0.869955		273.1/6.5 (16856)	273.098	6.54	16856	0.00734428	0.872739
555.8/7.4 (55041)	555.788	7.39	55041	0.0136083	0.869877		472.2/7.8 (43953)	472.155	7.79	43953	0.0119986	0.872276
427.2/4.7 (37552)	427.158	4.68	37552	0.00986024	0.869478		481.2/5.8 (45156)	481.212	5.8	45156	0.0220349	0.872053
506.4/14.9 (48680)	506.36	14.86	48680	0.0198773	0.867706		556.3/6.4 (55138)	556.313	6.38	55138	0.0156805	0.871371
679.3/6.0 (67071)	679.326	5.96	67071	0.0137559	0.867469		424.2/5.5 (37140)	424.154	5.52	37140	0.0353153	0.87089
565.3/5.9 (56157)	565.26	5.92	56157	0.00874631	0.866813		380.2/6.1 (31059)	380.22	6.11	31059	0.0164203	0.870745
499.7/2.8 (47802)	499.748	2.84	47802	0.0159395	0.866782		316.2/1.1 (21159)	316.184	1.14	21159	0.00820866	0.870297
424.1/1.0 (37130)	424.124	1.04	37130	0.0103312	0.866025		176.1/3.1 (9806)	176.073	3.13	9806	0.0127527	0.870051
425.1/1.1 (37265)	425.109	1.15	37265	0.0120236	0.865198		567.2/6.0 (56354)	567.169	5.99	56354	0.0121269	0.869817
383.2/3.5 (31414)	383.198	3.48	31414	0.0143468	0.863578		374.2/4.7 (30267)	374.217	4.65	30267	0.0207628	0.869065
481.2/12.3 (45181)	481.235	12.32	45181	0.0118999	0.863551		611.0/8.2 (61098)	610.966	8.15	61098	0.00792632	0.868968
342.2/6.3 (25331)	342.203	6.3	25331	0.0192169	0.862643		747.4/4.7 (71656)	747.424	4.65	71656	0.0370864	0.86887
575.3/6.5 (57302)	575.279	6.45	57302	0.00746261	0.861546		509.2/5.9 (49084)	509.219	5.94	49084	0.0139987	0.868272
520.3/13.7 (50625)	520.339	13.72	50625	0.0662935	0.861483		341.7/6.6 (25195)	341.692	6.56	25195	0.00979536	0.867688
511.2/14.1 (49388)	511.236	14.14	49388	0.0105458	0.860048		701.8/5.0 (68722)	701.838	5.01	68722	0.0145542	0.867276
461.2/6.7 (42494)	461.236	6.68	42494	0.00896207	0.859623		582.3/15.0 (58098)	582.331	15.03	58098	0.0217975	0.867144
518.3/14.1 (50371)	518.32	14.07	50371	0.030526	0.858616		366.2/5.8 (29122)	366.202	5.78	29122	0.0122056	0.866376
469.2/4.9 (43573)	469.229	4.91	43573	0.0352358	0.858439		365.2/4.6 (28981)	365.211	4.64	28981	0.0126965	0.863991
572.3/5.2 (56936)	572.292	5.2	56936	0.00801516	0.855869		417.2/1.1 (36275)	417.244	1.12	36275	0.0155189	0.863883
705.2/1.1 (68940)	705.184	1.06	68940	0.0372135	0.854825		181.1/4.7 (10082)	181.096	4.67	10082	0.0157273	0.863822
496.3/14.1 (47370)	496.339	14.05	47370	0.0699709	0.853912		176.1/6.9 (9797)	176.07	6.93	9797	0.0223978	0.863582
632.3/1.1 (63175)	632.313	1.13	63175	0.0153903	0.853186		475.2/6.1 (44363)	475.219	6.08	44363	0.00904115	0.863443
498.3/5.6 (47622)	498.298	5.63	47622	0.00512201	0.853185		343.2/1.1 (25499)	343.2	1.11	25499	0.0266331	0.863126
405.2/4.7 (34472)	405.176	4.68	34472	0.0230507	0.853134		325.1/7.4 (22274)	325.121	7.43	22274	0.00795765	0.863115
551.3/6.2 (54486)	551.309	6.22	54486	0.00612799	0.852804		403.2/1.1 (34277)	403.228	1.11	34277	0.0295496	0.86276
406.2/6.2 (34599)	406.196	6.16	34599	0.00537441	0.852599		661.4/13.2 (65724)	661.354	13.23	65724	0.00920467	0.862459
193.1/3.6 (10737)	193.096	3.56	10737	0.0102491	0.852594		783.4/6.4 (73599)	783.403	6.44	73599	0.00510382	0.86112
735.3/1.1 (70940)	735.338	1.12	70940	0.0104981	0.851038		376.2/3.7 (30494)	376.172	3.72	30494	0.0113037	0.86103
676.4/5.7 (66850)	676.387	5.71	66850	0.0190435	0.850441		199.1/5.6 (11137)	199.143	5.56	11137	0.0335397	0.860963
405.0/1.0 (34450)	405.024	1.04	34450	0.00810513	0.850336		417.2/6.5 (36283)	417.25	6.51	36283	0.0114818	0.859468
544.3/14.3 (53603)	544.336	14.32	53603	0.0530423	0.850221		288.3/13.2 (18449)	288.253	13.23	18449	0.0107288	0.857997
788.4/1.1 (73846)	788.402	1.14	73846	0.0139104	0.850122		246.1/5.0 (14563)	246.097	4.96	14563	0.0263636	0.857577
281.1/2.8 (17707)	281.149	2.77	17707	0.0281495	0.849602		308.1/3.6 (20264)	308.079	3.56	20264	0.00769037	0.85736
513.8/7.4 (49687)	513.784	7.42	49687	0.00513778	0.849438		334.1/5.1 (23709)	334.073	5.1	23709	0.023098	0.857268
219.1/3.6 (12494)	219.096	3.56	12494	0.00743679	0.848002		644.0/6.0 (64135)	643.997	6.05	64135	0.00398385	0.857041
509.2/8.2 (49102)	509.236	8.17	49102	0.0111432	0.847819		566.4/15.0 (56318)	566.357	15.03	56318	0.0308652	0.856703
534.3/14.1 (52394)	534.295	14.07	52394	0.0191055	0.847779		532.3/13.3 (52197)	532.339	13.29	52197	0.0088943	0.856686
488.3/5.3 (46286)	488.308	5.29	46286	0.0133899	0.847606		780.4/5.8 (73472)	780.396	5.85	73472	0.0124515	0.856609
406.2/5.6 (34603)	406.197	5.58	34603	0.0175538	0.847069		415.3/6.4 (35991)	415.294	6.41	35991	0.0343033	0.856375
583.2/1.2 (58148)	583.233	1.18	58148	0.0131464	0.845002		468.5/13.3 (43473)	468.492	13.26	43473	0.00995315	0.856374
675.3/1.1 (66753)	675.348	1.13	66753	0.0157195	0.844957		227.1/4.9 (13008)	227.138	4.95	13008	0.0135799	0.855751
522.4/14.3 (50871)	522.354	14.32	50871	0.14779	0.844622		564.3/6.3 (56063)	564.302	6.29	56063	0.0097298	0.855553
467.3/12.5 (43310)	467.276	12.51	43310	0.00705277	0.843723		579.4/13.3 (57797)	579.361	13.26	57797	0.012196	0.855467
738.3/4.7 (71095)	738.324	4.75	71095	0.00805649	0.843722		455.2/1.1 (41612)	455.227	1.12	41612	0.0167336	0.855213
447.3/14.6 (40557)	447.309	14.55	40557	0.00967599	0.842672		537.2/13.1 (52683)	537.224	13.07	52683	0.0131384	0.854772
249.1/1.0 (14789)	249.105	1.05	14789	0.011893	0.842225		553.3/6.6 (54767)	553.334	6.63	54767	0.0749656	0.854525
369.2/1.1 (29550)	369.222	1.1	29550	0.0118601	0.841747		633.3/1.1 (63283)	633.346	1.14	63283	0.01593	0.853911
527.2/7.4 (51466)	527.21	7.43	51466	0.00957097	0.841647		341.1/6.0 (25082)	341.122	6.05	25082	0.00673752	0.85348
427.3/14.1 (37621)	427.285	14.14	37621	0.174476	0.841491		170.1/1.1 (9447)	170.08	1.1	9447	0.00962158	0.853444
794.5/7.5 (74183)	794.476	7.53	74183	0.00943817	0.840855		227.2/8.1 (13037)	227.175	8.05	13037	0.00863471	0.852942
277.1/1.1 (17221)	277.102	1.06	17221	0.0175582	0.839588		383.2/3.3 (31436)	383.228	3.3	31436	0.0186236	0.85279
756.4/8.0 (72143)	756.411	7.97	72143	0.00621935	0.839473		613.4/6.4 (61376)	613.391	6.4	61376	0.00768854	0.852559
658.3/3.5 (65380)	658.274	3.54	65380	0.0613756	0.839467		356.2/5.0 (27746)	356.206	4.99	27746	0.0131756	0.852221
324.2/3.5 (22170)	324.176	3.51	22170	0.055233	0.839418		649.2/13.4 (64576)	649.241	13.36	64576	0.0148907	0.850686
699.4/6.2 (68510)	699.39	6.22	68510	0.0112354	0.839296		530.4/14.3 (51966)	530.36	14.31	51966	0.0135483	0.850568
592.3/13.9 (59137)	592.335	13.88	59137	0.0390371	0.839132		420.3/4.3 (36630)	420.253	4.34	36630	0.0153353	0.850529
542.3/13.8 (53343)	542.32	13.75	53343	0.0285397	0.838561		586.3/14.3 (58510)	586.326	14.25	58510	0.0203503	0.850302
291.1/7.6 (18700)	291.133	7.58	18700	0.0168536	0.83848		572.3/13.1 (56922)	572.26	13.08	56922	0.00982087	0.850217
400.1/5.3 (33757)	400.149	5.32	33757	0.00508482	0.838029		155.0/1.0 (8467)	155.046	1.02	8467	0.0111601	0.850205
544.3/13.7 (53608)	544.339	13.72	53608	0.0951315	0.835194		538.3/3.8 (52832)	538.251	3.76	52832	0.0186088	0.849624
417.2/3.9 (36274)	417.242	3.85	36274	0.00977518	0.835179		616.4/5.8 (61684)	616.363	5.77	61684	0.00493317	0.849462
369.2/14.1 (29553)	369.243	14.13	29553	0.0200204	0.835052		498.3/6.5 (47636)	498.332	6.46	47636	0.0170162	0.849406
508.3/13.8 (49001)	508.338	13.84	49001	0.0208972	0.834658		511.3/13.6 (49427)	511.301	13.57	49427	0.00498053	0.84883
568.3/14.0 (56541)	568.335	14.04	56541	0.0276863	0.834355		146.0/1.0 (7955)	146.027	1	7955	0.00372135	0.848664
133.0/1.1 (7300)	133.032	1.14	7300	0.0463835	0.834089		655.2/1.1 (65056)	655.225	1.11	65056	0.014574	0.848301
570.4/13.9 (56759)	570.354	13.88	56759	0.0856935	0.834065		587.3/13.7 (58632)	587.327	13.73	58632	0.0118459	0.848257
479.2/6.6 (44911)	479.25	6.61	44911	0.0101622	0.833768		551.8/5.3 (54544)	551.849	5.27	54544	0.0169773	0.847897
780.3/6.0 (73458)	780.347	5.98	73458	0.00798457	0.833295		629.3/13.9 (62948)	629.331	13.88	62948	0.0109575	0.847406
409.3/14.1 (35045)	409.274	14.14	35045	0.0710143	0.833275		233.1/5.8 (13598)	233.124	5.77	13598	0.00732641	0.847338
413.6/5.2 (35680)	413.587	5.16	35680	0.00780476	0.833069		351.2/13.3 (26911)	351.215	13.34	26911	0.00849889	0.846557
553.3/6.5 (54752)	553.296	6.46	54752	0.00958431	0.832857		384.4/12.2 (31599)	384.394	12.25	31599	0.00695753	0.845993
443.3/12.3 (39961)	443.28	12.3	39961	0.0631311	0.832234		625.3/14.0 (62593)	625.336	14.02	62593	0.028246	0.845283
560.3/14.3 (55636)	560.309	14.32	55636	0.0325237	0.832077		528.3/14.5 (51680)	528.347	14.51	51680	0.0196828	0.844994
289.1/3.5 (18520)	289.139	3.55	18520	0.00599419	0.831488		303.1/1.1 (19787)	303.143	1.13	19787	0.0110077	0.844692
286.1/1.1 (18219)	286.149	1.05	18219	0.034936	0.830343		200.1/2.9 (11184)	200.09	2.87	11184	0.00594307	0.844687
314.1/5.5 (20914)	314.15	5.52	20914	0.00258176	0.829706		635.3/13.2 (63417)	635.257	13.21	63417	0.0149045	0.84339
566.3/13.7 (56310)	566.32	13.72	56310	0.0417969	0.829571		359.2/1.1 (28212)	359.243	1.12	28212	0.0314786	0.843097
574.8/7.4 (57246)	574.76	7.42	57246	0.00348705	0.829036		365.2/8.0 (28970)	365.193	7.98	28970	0.00819137	0.843051
629.3/3.3 (62930)	629.286	3.27	62930	0.0141732	0.828837		577.2/13.1 (57499)	577.215	13.06	57499	0.0198508	0.842759
325.3/14.9 (22343)	325.273	14.9	22343	0.00428201	0.82876		528.4/13.4 (51682)	528.374	13.36	51682	0.00774395	0.842376
412.1/6.4 (35428)	412.126	6.44	35428	0.00903863	0.828572		480.8/4.7 (45098)	480.779	4.68	45098	0.0171352	0.842311
424.2/8.3 (37165)	424.187	8.29	37165	0.00617403	0.828515		533.2/7.3 (52256)	533.22	7.33	52256	0.00646664	0.841501
455.2/5.7 (41626)	455.249	5.72	41626	0.00926355	0.828427		392.3/7.6 (32764)	392.254	7.56	32764	0.00976606	0.841247
441.6/9.1 (39719)	441.611	9.08	39719	0.0231943	0.828094		354.2/2.9 (27468)	354.166	2.89	27468	0.0117241	0.840721
162.6/3.5 (9029)	162.592	3.53	9029	0.0174513	0.827357		328.1/4.5 (22752)	328.114	4.53	22752	0.00847407	0.839936
558.3/13.7 (55393)	558.294	13.72	55393	0.0185482	0.827021		349.1/4.9 (26428)	349.125	4.88	26428	0.0142379	0.839433
567.3/15.3 (56430)	567.328	15.26	56430	0.00603707	0.826805		185.1/4.9 (10312)	185.128	4.85	10312	0.0233163	0.839354
345.2/13.9 (25827)	345.208	13.91	25827	0.00987946	0.826732		711.4/5.0 (69401)	711.403	5	69401	0.0347703	0.839196
546.4/14.0 (53886)	546.354	14.04	53886	0.0661294	0.826628		453.3/12.8 (41378)	453.348	12.79	41378	0.00856168	0.839117
662.3/1.2 (65783)	662.325	1.15	65783	0.014137	0.825869		641.4/7.8 (63928)	641.386	7.77	63928	0.00742771	0.839057
334.2/8.4 (23761)	334.155	8.38	23761	0.00558221	0.825573		617.3/5.6 (61799)	617.349	5.58	61799	0.0123315	0.838291
601.4/10.2 (60128)	601.401	10.17	60128	0.0174924	0.824882		583.3/12.4 (58179)	583.311	12.37	58179	0.0309524	0.837929
306.2/3.6 (20112)	306.165	3.55	20112	0.00837554	0.824682		358.2/12.4 (28056)	358.238	12.37	28056	0.0139928	0.837605
568.3/13.7 (56543)	568.337	13.68	56543	0.0953874	0.824358		342.2/5.9 (25359)	342.241	5.88	25359	0.0387605	0.837574
371.2/3.9 (29839)	371.229	3.92	29839	0.0123332	0.824258		457.2/1.1 (41908)	457.244	1.11	41908	0.0189896	0.837464
394.2/7.5 (32968)	394.171	7.51	32968	0.00521127	0.824152		594.2/6.3 (59315)	594.223	6.29	59315	0.00670889	0.837016
315.1/1.0 (20991)	315.058	1.02	20991	0.00718514	0.823977		456.3/5.8 (41784)	456.281	5.78	41784	0.0112139	0.83674
608.3/13.9 (60820)	608.309	13.88	60820	0.0249139	0.823842		484.3/13.3 (45693)	484.349	13.35	45693	0.00521864	0.836217
160.0/3.5 (8800)	160.042	3.53	8800	0.0430831	0.823783		388.2/6.0 (32198)	388.22	6	32198	0.00743019	0.835921
358.2/5.7 (27978)	358.15	5.72	27978	0.0109149	0.823768		350.2/5.9 (26676)	350.207	5.88	26676	0.0186698	0.83568
557.3/6.2 (55275)	557.308	6.16	55275	0.00876153	0.823724		492.3/5.9 (46808)	492.285	5.94	46808	0.00949244	0.835296
446.2/8.3 (40376)	446.169	8.29	40376	0.00326913	0.8237		439.2/1.0 (39323)	439.228	1.05	39323	0.0123252	0.834996
280.7/14.3 (17638)	280.654	14.31	17638	0.0167044	0.823566		344.3/6.1 (25697)	344.255	6.08	25697	0.0167224	0.834367
355.2/3.0 (27598)	355.159	2.96	27598	0.0146496	0.82338		612.4/6.1 (61256)	612.372	6.08	61256	0.00603436	0.833727
606.3/8.3 (60635)	606.33	8.34	60635	0.00777061	0.82274		569.3/6.3 (56626)	569.313	6.35	56626	0.00485504	0.833725
357.1/7.4 (27850)	357.142	7.39	27850	0.00545997	0.822566		348.1/1.2 (26224)	348.07	1.15	26224	0.0180174	0.833699
349.7/6.0 (26543)	349.707	6.01	26543	0.00545706	0.822359		608.8/8.0 (60864)	608.845	8.02	60864	0.019647	0.833641
346.1/1.0 (25911)	346.098	1.03	25911	0.00536698	0.822221		565.4/14.3 (56200)	565.354	14.32	56200	0.0160283	0.833277
688.2/9.1 (67711)	688.177	9.08	67711	0.0151541	0.822131		520.3/13.5 (50623)	520.336	13.53	50623	0.00644947	0.833276
510.4/14.4 (49303)	510.353	14.44	49303	0.0101645	0.822035		728.3/4.0 (70482)	728.285	4	70482	0.00985621	0.833059
282.0/1.1 (17763)	282.047	1.05	17763	0.0111493	0.821817		386.5/3.1 (31915)	386.503	3.08	31915	0.00630983	0.832326
343.2/1.1 (25455)	343.171	1.08	25455	0.0162983	0.821475		552.3/14.3 (54646)	552.341	14.29	54646	0.0123284	0.832167
507.8/4.3 (48869)	507.757	4.31	48869	0.0057652	0.821277		561.3/12.4 (55781)	561.329	12.37	55781	0.0595292	0.832163
429.2/7.8 (37905)	429.214	7.76	37905	0.0072749	0.821158		637.2/13.1 (63576)	637.213	13.14	63576	0.0222291	0.832057
345.2/14.1 (25825)	345.206	14.15	25825	0.0408998	0.821021		282.3/13.0 (17829)	282.279	12.96	17829	0.00328475	0.831392
572.4/14.4 (56980)	572.369	14.39	56980	0.0273481	0.82008		386.9/4.2 (31955)	386.909	4.16	31955	0.0289975	0.831061
132.1/1.2 (7273)	132.102	1.16	7273	0.0321011	0.819493		307.2/13.2 (20238)	307.247	13.18	20238	0.00661696	0.830913
594.3/1.1 (59327)	594.275	1.15	59327	0.011158	0.819261		486.3/13.4 (45989)	486.301	13.35	45989	0.00660998	0.830876
707.4/4.6 (69148)	707.382	4.64	69148	0.00745356	0.818875		615.3/4.5 (61543)	615.334	4.46	61543	0.0145325	0.830473
582.3/13.7 (58076)	582.293	13.72	58076	0.0270058	0.818288		689.6/5.3 (67850)	689.557	5.25	67850	0.0156499	0.830179
777.6/7.8 (73344)	777.612	7.8	73344	0.00610555	0.818069		620.3/6.4 (62087)	620.292	6.4	62087	0.0102081	0.830113
675.3/5.7 (66742)	675.326	5.69	66742	0.00651025	0.817884		322.2/6.1 (21911)	322.177	6.12	21911	0.00792848	0.829942
150.1/1.1 (8297)	150.058	1.14	8297	0.0462729	0.817262		530.3/13.4 (51908)	530.251	13.45	51908	0.00864253	0.829773
648.2/7.8 (64492)	648.178	7.8	64492	0.00785431	0.81724		651.2/12.9 (64736)	651.25	12.91	64736	0.0188021	0.829189
662.3/8.5 (65767)	662.299	8.47	65767	0.00416106	0.817153		261.1/5.6 (15807)	261.122	5.64	15807	0.00873448	0.828652
273.8/3.5 (16936)	273.786	3.5	16936	0.0179565	0.816353		544.8/4.6 (53651)	544.809	4.64	53651	0.0160184	0.828474
770.3/6.6 (72905)	770.301	6.59	72905	0.00441199	0.815511		560.3/6.9 (55620)	560.294	6.88	55620	0.0108661	0.828164
162.0/3.6 (8964)	162.038	3.56	8964	0.00982711	0.815431		447.3/12.4 (40553)	447.286	12.44	40553	0.0095956	0.828126
163.1/3.6 (9091)	163.107	3.56	9091	0.0333161	0.815118		581.8/13.3 (58035)	581.839	13.25	58035	0.0083488	0.827881
433.6/9.2 (38551)	433.609	9.16	38551	0.0242165	0.815023		340.1/1.1 (24804)	340.102	1.08	24804	0.0101524	0.82664
356.2/7.2 (27756)	356.217	7.24	27756	0.0106376	0.814766		324.3/13.4 (22214)	324.274	13.36	22214	0.0074803	0.826282
244.1/1.1 (14336)	244.092	1.06	14336	0.00861676	0.814754		410.1/7.2 (35122)	410.137	7.15	35122	0.0199904	0.826027
173.0/1.1 (9593)	173.041	1.06	9593	0.00292989	0.813395		646.9/5.9 (64405)	646.939	5.88	64405	0.0109847	0.825942
612.3/1.1 (61231)	612.301	1.14	61231	0.0151086	0.813326		285.2/13.1 (18140)	285.204	13.13	18140	0.0136199	0.825689
450.3/5.7 (40927)	450.261	5.66	40927	0.00407391	0.812504		170.1/6.0 (9457)	170.116	6.02	9457	0.00395087	0.825472
499.2/3.5 (47728)	499.238	3.53	47728	0.0196034	0.812168		429.3/6.3 (37950)	429.268	6.25	37950	0.00437903	0.824621
557.3/1.1 (55259)	557.288	1.14	55259	0.0147197	0.811885		393.2/5.9 (32856)	393.212	5.92	32856	0.010388	0.823993
768.4/1.1 (72820)	768.355	1.13	72820	0.00981634	0.811666		596.3/5.0 (59553)	596.34	5	59553	0.00962304	0.822894
513.1/9.2 (49593)	513.141	9.16	49593	0.0189803	0.811661		669.3/15.0 (66347)	669.342	15.03	66347	0.017156	0.822707
372.2/4.5 (29937)	372.176	4.46	29937	0.0183826	0.811146		402.4/13.4 (34163)	402.358	13.44	34163	0.0315302	0.822459
469.2/4.3 (43575)	469.229	4.33	43575	0.0109363	0.810459		329.2/13.2 (23002)	329.23	13.18	23002	0.0088958	0.82199
510.2/9.2 (49209)	510.169	9.18	49209	0.0134813	0.810249		405.2/1.1 (34487)	405.196	1.12	34487	0.0127444	0.821349
392.2/7.5 (32750)	392.228	7.54	32750	0.00749203	0.81018		409.2/2.9 (35038)	409.248	2.93	35038	0.00993658	0.821093
531.1/9.2 (52008)	531.115	9.18	52008	0.0169952	0.809392		332.2/5.5 (23497)	332.218	5.54	23497	0.0194222	0.820208
327.2/14.1 (22672)	327.196	14.14	22672	0.0146248	0.809354		263.2/13.1 (16064)	263.221	13.13	16064	0.0112658	0.819611
465.2/13.9 (43021)	465.243	13.92	43021	0.0157871	0.8091		660.5/13.4 (65651)	660.452	13.39	65651	0.0103923	0.819559
590.3/13.7 (58929)	590.32	13.68	58929	0.041424	0.808477		168.0/1.2 (9348)	168.03	1.18	9348	0.0789256	0.81951
410.2/3.6 (35149)	410.176	3.55	35149	0.121947	0.808476		451.2/6.5 (41040)	451.218	6.5	41040	0.0158049	0.818895
331.3/12.1 (23361)	331.259	12.11	23361	0.0101977	0.808142		424.2/7.8 (37143)	424.155	7.81	37143	0.00768288	0.818419
330.7/3.5 (23213)	330.657	3.51	23213	0.014937	0.807527		613.4/6.9 (61360)	613.355	6.92	61360	0.0115736	0.81836
584.3/14.0 (58265)	584.309	14.04	58265	0.0179157	0.807324		228.1/4.6 (13086)	228.087	4.58	13086	0.00945903	0.81821
623.3/7.2 (62405)	623.282	7.19	62405	0.0058694	0.807212		352.3/13.3 (27126)	352.32	13.33	27126	0.00485743	0.818117
660.3/3.6 (65604)	660.306	3.55	65604	0.042474	0.807176		626.4/7.6 (62695)	626.39	7.55	62695	0.00634352	0.817662
770.6/6.6 (72942)	770.635	6.6	72942	0.00616297	0.807161		553.2/13.7 (54711)	553.218	13.66	54711	0.0155712	0.817328
173.1/1.1 (9614)	173.091	1.09	9614	0.00621438	0.807157		661.4/4.6 (65730)	661.377	4.63	65730	0.00919493	0.817305
409.3/13.9 (35046)	409.275	13.92	35046	0.0162345	0.80706		190.0/1.2 (10592)	190.012	1.17	10592	0.0492063	0.817044
659.3/4.4 (65532)	659.322	4.44	65532	0.0156501	0.806939		619.3/4.6 (62012)	619.327	4.58	62012	0.00892169	0.816252
556.3/7.8 (55128)	556.298	7.8	55128	0.00477339	0.806309		360.2/4.9 (28334)	360.214	4.95	28334	0.038311	0.816208
486.7/6.2 (46015)	486.718	6.23	46015	0.00660409	0.805363		484.2/8.7 (45610)	484.156	8.74	45610	0.0143769	0.815403
334.1/4.1 (23748)	334.139	4.12	23748	0.0144338	0.804626		410.2/5.0 (35172)	410.192	4.98	35172	0.0214243	0.814689
773.4/5.2 (73089)	773.382	5.24	73089	0.0076639	0.804502		537.8/13.3 (52786)	537.813	13.26	52786	0.0110945	0.814281
560.3/8.1 (55629)	560.304	8.1	55629	0.00706796	0.804343		352.2/3.1 (27041)	352.152	3.08	27041	0.00945488	0.813653
506.2/1.2 (48617)	506.229	1.16	48617	0.0121661	0.802775		371.3/13.1 (29854)	371.326	13.15	29854	0.00957638	0.813608
521.1/9.1 (50679)	521.128	9.09	50679	0.0366749	0.802692		585.4/7.9 (58413)	585.396	7.87	58413	0.00786307	0.813345
773.4/4.8 (73084)	773.366	4.8	73084	0.0159075	0.80196		122.0/1.2 (6671)	122.024	1.18	6671	0.0375428	0.813095
442.1/5.4 (39749)	442.068	5.43	39749	0.0051002	0.80186		575.1/6.2 (57271)	575.131	6.21	57271	0.0159513	0.811893
301.1/1.1 (19531)	301.062	1.11	19531	0.0211168	0.801167		648.3/8.4 (64503)	648.307	8.4	64503	0.00426795	0.811217
176.1/3.5 (9795)	176.07	3.51	9795	0.0172423	0.800437		478.3/2.8 (44762)	478.268	2.85	44762	0.00851702	0.810839
							653.4/15.0 (64936)	653.368	15.02	64936	0.021649	0.810769
							625.3/13.7 (62569)	625.282	13.74	62569	0.0109798	0.810703
							268.1/4.6 (16458)	268.081	4.58	16458	0.0138825	0.810404
							597.3/13.5 (59651)	597.317	13.46	59651	0.00622079	0.810376
							496.3/5.8 (47362)	496.316	5.82	47362	0.00898357	0.810105
							326.2/6.6 (22451)	326.21	6.59	22451	0.00944559	0.809584
							185.1/1.7 (10285)	185.091	1.69	10285	0.00745402	0.808772
							513.3/5.9 (49647)	513.304	5.92	49647	0.0102762	0.808641
							554.3/13.3 (54888)	554.319	13.28	54888	0.010565	0.808388
							399.3/5.8 (33665)	399.258	5.8	33665	0.00714136	0.808386
							575.3/6.6 (57328)	575.32	6.6	57328	0.0159893	0.808337
							429.3/4.1 (37958)	429.271	4.11	37958	0.0122122	0.808075
							570.3/13.3 (56715)	570.293	13.27	56715	0.00770004	0.806943
							404.2/2.7 (34376)	404.192	2.74	34376	0.0228928	0.806635
							242.3/13.0 (14212)	242.284	12.98	14212	0.00561131	0.806601
							424.2/3.5 (37186)	424.212	3.46	37186	0.0064593	0.80636
							485.3/4.3 (45821)	485.263	4.25	45821	0.0344903	0.806097
							488.1/7.7 (46189)	488.124	7.73	46189	0.00628279	0.806041
							401.3/6.8 (33994)	401.274	6.8	33994	0.00898654	0.805864
							358.3/6.5 (28062)	358.27	6.5	28062	0.0102851	0.805803
							307.2/13.2 (20228)	307.187	13.25	20228	0.00984615	0.805691
							618.3/13.5 (61882)	618.292	13.54	61882	0.0104209	0.805669
							437.2/5.3 (39059)	437.212	5.33	39059	0.0425596	0.804269
							200.1/4.9 (11183)	200.09	4.95	11183	0.0312581	0.803946
							310.2/13.2 (20543)	310.235	13.24	20543	0.00752665	0.803617
							389.2/3.3 (32302)	389.201	3.35	32302	0.0225695	0.803461
							727.4/4.5 (70446)	727.386	4.46	70446	0.0196464	0.803339
							795.2/4.3 (74199)	795.21	4.3	74199	0.0277581	0.803296
							357.1/6.9 (27826)	357.088	6.94	27826	0.0280238	0.803237
							544.4/15.0 (53620)	544.375	15.04	53620	0.0277593	0.802823
							288.0/2.2 (18357)	287.967	2.22	18357	0.00772497	0.802777
							286.2/4.5 (18246)	286.2	4.51	18246	0.0158899	0.8024
							683.5/5.7 (67399)	683.474	5.65	67399	0.0109604	0.802231
							504.3/12.4 (48419)	504.307	12.43	48419	0.00619617	0.802196
							601.4/13.3 (60119)	601.375	13.26	60119	0.0089825	0.801983
							186.1/3.6 (10351)	186.075	3.61	10351	0.00572467	0.801964
							357.1/5.2 (27825)	357.087	5.15	27825	0.0178089	0.801705
							634.3/6.3 (63340)	634.309	6.28	63340	0.00548276	0.801517
							303.2/3.8 (19810)	303.174	3.77	19810	0.00874705	0.801422
							439.3/6.3 (39379)	439.295	6.34	39379	0.0199735	0.801155
							572.4/13.4 (56986)	572.401	13.37	56986	0.00920629	0.800877
							452.2/8.7 (41164)	452.185	8.74	41164	0.014873	0.80086
							257.1/9.4 (15436)	257.103	9.4	15436	0.00988507	0.800687
							288.2/4.7 (18429)	288.192	4.7	18429	0.0169885	0.80066

## Sheet: Beauveria live brain
Sheet 2: S-plot analyses were done comparing B. bassiana ions for growth on ant brain to those found for growth on haemolymph resembling medium, live ant brains without fungus, and both controls simultaneously. As a cut off p(corr)[1] >0.8 was used. Comparison of these analyses resulted in the following list of ion peaks unique to B. bassiana growth on living ant brain tissue
Peak name	M/z	Ret. Time	ID	p[1]	p(corr)[1]
309.1/6.6 (20393)	309.129	6.63	20393	0.392965	0.999931
452.2/1.1 (41175)	452.212	1.13	41175	0.0247955	0.995732
171.1/3.1 (9519)	171.112	3.13	9519	0.0188221	0.994791
496.2/1.1 (47313)	496.215	1.14	47313	0.0258592	0.991835
408.9/3.8 (34941)	408.913	3.8	34941	0.0168198	0.987398
782.4/14.4 (73547)	782.403	14.41	73547	0.0126745	0.987009
259.1/1.0 (15592)	259.092	1.02	15592	0.00497246	0.984506
384.1/6.2 (31510)	384.109	6.22	31510	0.0192568	0.984248
366.0/4.2 (29040)	366.036	4.24	29040	0.00946201	0.98386
301.1/5.2 (19572)	301.119	5.21	19572	0.00654417	0.982085
544.3/4.4 (53554)	544.262	4.45	53554	0.00956256	0.980513
590.3/4.7 (58920)	590.305	4.66	58920	0.0106167	0.980195
214.1/4.4 (12099)	214.086	4.37	12099	0.0103323	0.976183
302.1/1.1 (19699)	302.136	1.11	19699	0.0164798	0.971924
569.3/3.0 (56618)	569.291	3.03	56618	0.00991174	0.969071
193.2/4.3 (10770)	193.17	4.3	10770	0.00477447	0.967496
507.3/13.3 (48827)	507.291	13.25	48827	0.00915254	0.966942
227.1/3.6 (13010)	227.138	3.63	13010	0.0106884	0.95808
287.2/15.4 (18349)	287.221	15.44	18349	0.00363237	0.957196
231.1/3.1 (13446)	231.112	3.11	13446	0.0152494	0.955648
490.3/4.5 (46533)	490.285	4.51	46533	0.0141164	0.953763
388.3/3.5 (32212)	388.254	3.46	32212	0.00580779	0.929099
243.1/6.8 (14242)	243.087	6.85	14242	0.0132065	0.923482
471.2/4.4 (43824)	471.194	4.4	43824	0.00801807	0.920727
579.3/4.2 (57776)	579.31	4.17	57776	0.00689806	0.9136
405.2/1.1 (34462)	405.16	1.12	34462	0.0120507	0.912504
553.3/5.6 (54769)	553.334	5.64	54769	0.00770366	0.902956
433.2/3.5 (38478)	433.193	3.53	38478	0.0178311	0.899245
394.2/2.7 (32965)	394.165	2.71	32965	0.00704624	0.898652
376.2/6.2 (30536)	376.223	6.23	30536	0.0158083	0.898379
311.2/13.3 (20639)	311.222	13.35	20639	0.00794873	0.896189
314.2/3.5 (20951)	314.208	3.47	20951	0.00514304	0.893846
278.1/4.0 (17309)	278.104	4.03	17309	0.00778047	0.892988
514.3/7.8 (49791)	514.302	7.77	49791	0.00401823	0.889929
491.2/4.4 (46611)	491.21	4.36	46611	0.00746362	0.885362
428.2/3.4 (37697)	428.154	3.41	37697	0.00465256	0.88313
615.9/7.6 (61597)	615.882	7.62	61597	0.00535478	0.876669
497.2/6.1 (47438)	497.155	6.08	47438	0.009498	0.874526
304.1/1.1 (19879)	304.15	1.13	19879	0.0161147	0.872949
428.3/3.5 (37764)	428.251	3.51	37764	0.00641432	0.868134
529.3/13.2 (51802)	529.28	13.18	51802	0.00985668	0.866298
323.3/14.9 (22084)	323.258	14.91	22084	0.00913611	0.864088
213.1/1.1 (12037)	213.123	1.13	12037	0.0128634	0.861721
328.2/4.2 (22833)	328.223	4.15	22833	0.00781584	0.859408
681.3/5.6 (67217)	681.303	5.55	67217	0.0224741	0.859203
373.3/3.6 (30154)	373.28	3.61	30154	0.00804211	0.858555
235.1/2.8 (13699)	235.107	2.75	13699	0.00609925	0.858417
390.2/3.6 (32444)	390.189	3.61	32444	0.0156881	0.857966
417.2/3.0 (36244)	417.2	2.99	36244	0.00340569	0.851944
647.3/4.6 (64447)	647.315	4.59	64447	0.0256809	0.850811
445.2/1.1 (40226)	445.186	1.12	40226	0.024931	0.850762
321.2/14.2 (21818)	321.24	14.22	21818	0.0126749	0.849421
334.1/4.4 (23750)	334.141	4.43	23750	0.0202187	0.848184
346.2/3.1 (25973)	346.196	3.11	25973	0.0189245	0.847784
463.1/7.5 (42701)	463.116	7.46	42701	0.00903695	0.845235
412.1/6.6 (35431)	412.134	6.58	35431	0.0171715	0.843039
423.4/13.4 (37059)	423.361	13.44	37059	0.00784329	0.84115
575.3/12.4 (57338)	575.345	12.44	57338	0.0127136	0.840225
423.2/2.7 (36975)	423.196	2.71	36975	0.0119359	0.830529
508.3/1.1 (48960)	508.252	1.13	48960	0.0151877	0.827026
416.2/1.1 (36077)	416.195	1.12	36077	0.0347279	0.826629
597.3/12.5 (59656)	597.326	12.45	59656	0.00501561	0.826574
247.1/3.4 (14640)	247.109	3.41	14640	0.00712318	0.826034
345.2/2.7 (25841)	345.214	2.69	25841	0.0140974	0.824303
281.1/3.6 (17689)	281.113	3.61	17689	0.0113673	0.824119
463.3/6.3 (42763)	463.258	6.35	42763	0.00552772	0.818748
366.2/5.1 (29124)	366.202	5.06	29124	0.0145546	0.817995
263.2/14.2 (16069)	263.237	14.22	16069	0.0110346	0.813635
485.6/3.6 (45872)	485.617	3.59	45872	0.0134073	0.811787
402.1/3.1 (34074)	402.15	3.13	34074	0.00815187	0.810703
649.3/5.5 (64611)	649.331	5.46	64611	0.0176749	0.808445
303.2/16.0 (19831)	303.232	15.98	19831	0.00981834	0.808378
429.2/3.7 (37923)	429.234	3.71	37923	0.0259028	0.808339
448.2/5.0 (40613)	448.154	5	40613	0.01825	0.805956
540.3/13.7 (53081)	540.286	13.71	53081	0.0167581	0.80063

## Sheet: Beauveria live muscle
Sheet 3: S-plot analyses were done comparing B. bassiana ions for growth on ant muscle to those found for growth on haemolymph resembling medium, live ant muscles without fungus, and both controls simultaneously. As a cut off p(corr)[1] >0.8 was used. Comparison of these analyses resulted in the following list of ion peaks unique to B. bassiana growth on living ant muscle tissue
Peak name	M/z	Ret. Time	ID	p[1]	p(corr)[1]
390.2/5.5 (32422)	390.166	5.49	32422	0.00565449	0.995852
302.1/1.1 (19699)	302.136	1.11	19699	0.0164814	0.991963
717.4/1.1 (69783)	717.357	1.15	69783	0.00752456	0.991594
506.2/3.9 (48597)	506.182	3.9	48597	0.0182287	0.990493
632.3/4.5 (63190)	632.331	4.5	63190	0.00518998	0.986408
203.1/1.7 (11444)	203.138	1.67	11444	0.0039795	0.982202
473.2/1.1 (44094)	473.183	1.14	44094	0.0156478	0.98161
343.2/1.1 (25455)	343.171	1.08	25455	0.0244893	0.980721
627.2/1.1 (62739)	627.218	1.14	62739	0.00667895	0.972973
166.1/2.7 (9244)	166.086	2.67	9244	0.16838	0.972782
338.2/3.9 (24527)	338.171	3.9	24527	0.0142789	0.972275
496.5/13.5 (47385)	496.523	13.53	47385	0.0305474	0.970408
330.2/4.8 (23186)	330.237	4.84	23186	0.00675175	0.969589
132.1/3.0 (7267)	132.101	3.02	7267	0.00754892	0.962694
257.2/2.9 (15460)	257.161	2.89	15460	0.00543529	0.962501
169.1/2.8 (9405)	169.096	2.75	9405	0.0269853	0.958192
347.2/1.1 (26130)	347.191	1.09	26130	0.0137868	0.95611
461.1/6.1 (42458)	461.146	6.05	42458	0.00985949	0.952966
199.1/5.6 (11137)	199.143	5.56	11137	0.0455157	0.952817
456.3/1.1 (41779)	456.28	1.12	41779	0.0144901	0.951744
492.2/4.4 (46764)	492.208	4.43	46764	0.0146176	0.94752
243.1/3.2 (14266)	243.133	3.2	14266	0.0287201	0.940262
665.3/6.5 (66011)	665.302	6.52	66011	0.0231671	0.939543
316.2/5.6 (21190)	316.223	5.58	21190	0.0183088	0.937483
173.1/3.5 (9613)	173.091	3.53	9613	0.0134179	0.936458
514.3/7.8 (49791)	514.302	7.77	49791	0.00746417	0.935668
131.7/1.2 (7188)	131.699	1.16	7188	0.00677571	0.935161
302.2/5.5 (19740)	302.208	5.54	19740	0.0229854	0.933639
603.7/3.7 (60352)	603.725	3.68	60352	0.0154498	0.931991
286.2/2.8 (18240)	286.178	2.78	18240	0.00513718	0.931662
329.1/4.1 (22935)	329.149	4.08	22935	0.010592	0.931397
233.1/3.0 (13614)	233.149	3.04	13614	0.0177602	0.930395
338.7/4.5 (24614)	338.694	4.51	24614	0.0104165	0.928308
157.0/1.0 (8570)	157.01	1.05	8570	0.011194	0.927418
366.2/3.2 (29083)	366.166	3.17	29083	0.028582	0.926909
354.1/3.0 (27404)	354.081	2.95	27404	0.0254429	0.922845
427.3/6.0 (37625)	427.29	6.03	37625	0.0114474	0.921963
382.2/1.0 (31293)	382.175	1.02	31293	0.0205044	0.919404
451.1/2.6 (40984)	451.101	2.6	40984	0.0150203	0.918269
416.1/5.9 (36033)	416.093	5.94	36033	0.0144254	0.916782
345.2/2.7 (25841)	345.214	2.69	25841	0.0276953	0.9165
392.3/7.6 (32764)	392.254	7.56	32764	0.0112364	0.915055
782.5/7.2 (73560)	782.477	7.21	73560	0.00635276	0.914125
375.2/2.8 (30363)	375.186	2.76	30363	0.0172413	0.913897
348.2/1.1 (26326)	348.229	1.14	26326	0.0112982	0.913254
258.1/3.7 (15504)	258.078	3.71	15504	0.00689701	0.909752
737.9/5.9 (71086)	737.926	5.89	71086	0.0263483	0.907921
166.1/3.9 (9239)	166.086	3.89	9239	0.0136958	0.905587
366.1/11.1 (29069)	366.14	11.09	29069	0.0192866	0.900962
412.2/2.7 (35450)	412.169	2.73	35450	0.0280389	0.899869
357.2/3.7 (27899)	357.215	3.66	27899	0.0486956	0.899662
339.2/3.7 (24737)	339.202	3.72	24737	0.0198492	0.898718
274.1/11.1 (16997)	274.093	11.11	16997	0.0161071	0.89839
401.2/2.9 (33947)	401.203	2.93	33947	0.0244478	0.897309
405.2/1.1 (34462)	405.16	1.12	34462	0.0124162	0.896719
426.2/7.6 (37483)	426.238	7.6	37483	0.00981131	0.894544
344.3/5.9 (25695)	344.254	5.9	25695	0.018836	0.89259
379.7/6.4 (30950)	379.665	6.39	30950	0.0115861	0.892586
536.3/4.2 (52596)	536.279	4.2	52596	0.00677871	0.890605
340.2/1.1 (24879)	340.198	1.1	24879	0.0420731	0.890415
617.3/13.2 (61789)	617.329	13.21	61789	0.0118045	0.89008
181.1/3.5 (10076)	181.087	3.5	10076	0.0153226	0.889822
203.1/3.0 (11446)	203.138	3.02	11446	0.0133445	0.889747
295.1/1.2 (19055)	295.128	1.15	19055	0.01079	0.887781
376.2/6.2 (30536)	376.223	6.23	30536	0.0198436	0.887705
193.2/4.3 (10770)	193.17	4.3	10770	0.00554231	0.887522
316.2/2.7 (21168)	316.187	2.71	21168	0.00835978	0.886842
345.2/3.0 (25782)	345.167	2.96	25782	0.0158186	0.886248
638.3/1.1 (63675)	638.289	1.14	63675	0.0110048	0.886101
303.1/1.1 (19787)	303.143	1.13	19787	0.0134617	0.886067
540.3/13.7 (53081)	540.286	13.71	53081	0.0152219	0.883414
318.2/2.7 (21419)	318.201	2.72	21419	0.00726819	0.881526
382.2/4.4 (31336)	382.244	4.39	31336	0.0173518	0.881348
492.3/5.9 (46808)	492.285	5.94	46808	0.0130725	0.880799
661.3/4.1 (65706)	661.326	4.07	65706	0.0121687	0.880175
496.3/5.8 (47362)	496.316	5.82	47362	0.0131015	0.879189
560.3/6.9 (55620)	560.294	6.88	55620	0.0160688	0.878765
266.1/1.1 (16287)	266.124	1.06	16287	0.00599895	0.877291
553.3/6.6 (54767)	553.334	6.63	54767	0.103366	0.875638
529.3/5.8 (51806)	529.294	5.84	51806	0.00716002	0.873438
431.1/5.9 (38202)	431.135	5.85	38202	0.0149913	0.873209
326.2/6.6 (22451)	326.21	6.59	22451	0.0147299	0.873063
318.2/5.6 (21405)	318.18	5.62	21405	0.011696	0.872483
446.2/2.9 (40391)	446.223	2.93	40391	0.0101359	0.872452
431.2/5.3 (38243)	431.23	5.28	38243	0.0118691	0.871772
559.3/8.9 (55512)	559.315	8.87	55512	0.0154231	0.870736
520.3/5.3 (50597)	520.281	5.29	50597	0.0272529	0.869263
375.2/1.1 (30365)	375.187	1.13	30365	0.0203755	0.867699
458.3/3.1 (42058)	458.26	3.13	42058	0.0238993	0.867054
479.2/2.9 (44880)	479.213	2.88	44880	0.0197133	0.86682
491.3/5.8 (46674)	491.289	5.79	46674	0.00647164	0.865951
319.2/14.5 (21568)	319.225	14.48	21568	0.00904396	0.865932
357.3/1.1 (27923)	357.252	1.12	27923	0.0544565	0.864901
346.2/3.1 (25973)	346.196	3.11	25973	0.0319604	0.864372
426.2/7.6 (37483)	426.238	7.6	37483	0.0105832	0.864362
247.1/2.7 (14655)	247.127	2.66	14655	0.0237585	0.862897
468.5/13.3 (43473)	468.492	13.26	43473	0.0106454	0.862058
339.2/14.9 (24751)	339.219	14.93	24751	0.00717871	0.861317
415.3/6.4 (35991)	415.294	6.41	35991	0.0426225	0.860698
244.2/2.6 (14374)	244.158	2.6	14374	0.00892492	0.860478
593.3/5.6 (59224)	593.283	5.62	59224	0.00921058	0.859237
374.2/3.9 (30274)	374.228	3.92	30274	0.0241938	0.858235
546.3/6.1 (53849)	546.297	6.05	53849	0.0109778	0.857921
368.2/1.1 (29403)	368.228	1.11	29403	0.0132614	0.857645
581.3/12.2 (57984)	581.296	12.22	57984	0.00565488	0.855976
130.1/6.6 (7101)	130.122	6.58	7101	0.00560624	0.85567
416.2/1.1 (36077)	416.195	1.12	36077	0.0378772	0.854875
320.1/3.5 (21612)	320.118	3.54	21612	0.0414288	0.853986
556.3/6.4 (55138)	556.313	6.38	55138	0.0198767	0.852983
265.2/3.9 (16220)	265.154	3.92	16220	0.0166743	0.852584
600.3/1.1 (60012)	600.339	1.12	60012	0.0342347	0.852301
471.3/1.1 (43903)	471.296	1.11	43903	0.0186642	0.851214
560.3/14.3 (55636)	560.309	14.32	55636	0.0106034	0.850314
365.2/3.0 (28967)	365.191	3.02	28967	0.0100485	0.850074
318.2/2.6 (21392)	318.167	2.64	21392	0.0220217	0.848857
316.2/4.2 (21192)	316.225	4.23	21192	0.0205958	0.848423
304.2/3.6 (19925)	304.188	3.59	19925	0.0407074	0.847838
281.1/2.8 (17707)	281.149	2.77	17707	0.0106324	0.847014
453.2/5.3 (41345)	453.233	5.25	41345	0.0273538	0.846823
302.1/3.6 (19676)	302.105	3.57	19676	0.0143812	0.846362
463.3/6.3 (42763)	463.258	6.35	42763	0.00681679	0.844291
645.2/4.9 (64242)	645.242	4.85	64242	0.0121568	0.843752
387.2/6.1 (32036)	387.225	6.13	32036	0.00836645	0.843667
530.3/4.2 (51920)	530.271	4.18	51920	0.0185254	0.843375
376.2/6.4 (30534)	376.222	6.43	30534	0.015173	0.842952
387.3/1.1 (32071)	387.274	1.12	32071	0.0443662	0.842692
645.2/5.1 (64241)	645.24	5.08	64241	0.0279183	0.841678
473.2/3.1 (44111)	473.223	3.09	44111	0.00626278	0.841223
413.3/5.7 (35662)	413.278	5.73	35662	0.016388	0.841165
348.1/4.0 (26247)	348.149	4.04	26247	0.0170846	0.841128
575.3/6.6 (57328)	575.32	6.6	57328	0.0222408	0.840985
281.2/14.2 (17743)	281.247	14.22	17743	0.0171401	0.840925
439.3/6.3 (39379)	439.295	6.34	39379	0.0280793	0.840821
322.2/5.2 (21909)	322.176	5.19	21909	0.0229075	0.840612
533.2/7.3 (52256)	533.22	7.33	52256	0.00889061	0.840312
316.2/3.8 (21171)	316.189	3.82	21171	0.0213391	0.840019
356.2/1.1 (27739)	356.192	1.09	27739	0.0239927	0.839775
585.3/1.1 (58348)	585.26	1.11	58348	0.018136	0.8394
352.1/3.8 (26987)	352.09	3.8	26987	0.00943441	0.839089
330.2/5.3 (23188)	330.238	5.33	23188	0.0293097	0.838009
337.2/15.3 (24384)	337.213	15.27	24384	0.00895423	0.837891
389.2/3.3 (32302)	389.201	3.35	32302	0.0278874	0.837251
390.7/4.8 (32504)	390.667	4.77	32504	0.0236383	0.836581
336.2/6.2 (24130)	336.192	6.23	24130	0.00886131	0.83634
521.3/4.6 (50718)	521.26	4.56	50718	0.0189271	0.836314
333.2/4.9 (23593)	333.153	4.95	23593	0.00739349	0.836302
376.1/6.6 (30463)	376.138	6.55	30463	0.0121613	0.83599
142.1/2.8 (7740)	142.085	2.8	7740	0.0152536	0.835837
279.2/5.5 (17496)	279.17	5.51	17496	0.0356062	0.835606
346.2/4.0 (26003)	346.232	4.03	26003	0.0126444	0.835492
538.4/7.7 (52873)	538.365	7.67	52873	0.0162565	0.83541
321.2/14.2 (21818)	321.24	14.22	21818	0.0171275	0.83529
573.3/3.2 (57052)	573.287	3.19	57052	0.0053651	0.834733
758.3/6.4 (72221)	758.32	6.39	72221	0.0228717	0.834471
570.4/6.2 (56757)	570.353	6.16	56757	0.0104027	0.834228
790.4/6.5 (73992)	790.395	6.51	73992	0.0180492	0.833438
281.2/15.3 (17744)	281.247	15.27	17744	0.0173861	0.831851
352.2/6.0 (27054)	352.165	6.02	27054	0.012528	0.831726
352.1/4.0 (26988)	352.09	3.96	26988	0.0126685	0.831287
431.2/5.3 (38243)	431.23	5.28	38243	0.0125845	0.831082
270.0/1.2 (16604)	270	1.2	16604	0.00888193	0.830821
680.2/7.7 (67117)	680.213	7.73	67117	0.0107308	0.829887
332.2/3.9 (23498)	332.218	3.94	23498	0.00426422	0.829434
550.3/14.0 (54379)	550.329	13.98	54379	0.00941175	0.828661
277.1/1.1 (17221)	277.102	1.06	17221	0.00831306	0.82756
728.4/1.1 (70522)	728.447	1.11	70522	0.0112419	0.827067
136.1/1.0 (7402)	136.06	1.05	7402	0.00666786	0.825977
321.2/15.3 (21819)	321.24	15.27	21819	0.0190347	0.825527
475.3/6.9 (44423)	475.291	6.87	44423	0.0394414	0.825524
382.2/5.7 (31298)	382.182	5.68	31298	0.0105328	0.825474
359.2/1.1 (28212)	359.243	1.12	28212	0.0407689	0.825392
359.2/3.7 (28194)	359.228	3.7	28194	0.012538	0.82494
466.3/6.2 (43176)	466.281	6.24	43176	0.0147655	0.824694
622.9/7.5 (62375)	622.866	7.48	62375	0.00852532	0.824223
577.3/10.9 (57554)	577.325	10.87	57554	0.0109931	0.823942
369.4/13.6 (29573)	369.352	13.64	29573	0.0226996	0.823756
263.2/14.2 (16069)	263.237	14.22	16069	0.0195692	0.823648
735.3/5.9 (70941)	735.35	5.88	70941	0.00965902	0.823482
318.2/6.0 (21406)	318.181	6.03	21406	0.00780783	0.823089
328.2/4.6 (22827)	328.222	4.64	22827	0.0162831	0.822898
750.4/4.7 (71813)	750.364	4.67	71813	0.00307883	0.822545
475.3/7.3 (44421)	475.29	7.26	44421	0.00864799	0.822352
475.3/4.5 (44403)	475.256	4.47	44403	0.00878828	0.820967
445.3/7.2 (40310)	445.302	7.23	40310	0.0324195	0.820322
544.3/13.7 (53608)	544.339	13.72	53608	0.0326287	0.82007
437.2/4.9 (39062)	437.213	4.93	39062	0.0102355	0.81991
105.1/14.3 (5885)	105.071	14.32	5885	0.00366292	0.819248
384.2/6.6 (31551)	384.194	6.56	31551	0.0299391	0.818503
441.2/5.7 (39636)	441.221	5.73	39636	0.0126875	0.818438
279.2/14.5 (17520)	279.233	14.5	17520	0.00691367	0.818213
546.4/14.0 (53886)	546.354	14.04	53886	0.0220864	0.817651
556.3/7.8 (55128)	556.298	7.8	55128	0.00487874	0.817471
463.1/7.5 (42701)	463.116	7.46	42701	0.00764673	0.81743
603.4/7.2 (60336)	603.353	7.16	60336	0.0187705	0.817365
274.2/4.5 (17072)	274.187	4.51	17072	0.00699436	0.816804
403.3/15.6 (34306)	403.287	15.64	34306	0.0117159	0.816089
575.1/5.9 (57270)	575.129	5.94	57270	0.0277489	0.815958
357.2/14.2 (27864)	357.174	14.22	27864	0.0068252	0.815852
506.3/3.2 (48657)	506.28	3.16	48657	0.0265328	0.815672
248.1/5.2 (14722)	248.112	5.2	14722	0.0122932	0.815669
540.3/4.9 (53099)	540.321	4.89	53099	0.0142184	0.815486
306.1/4.0 (20098)	306.144	3.98	20098	0.0117817	0.815077
380.2/6.1 (31059)	380.22	6.11	31059	0.0197071	0.814969
346.2/4.5 (25980)	346.197	4.5	25980	0.0222064	0.814678
350.2/3.4 (26650)	350.177	3.4	26650	0.0260284	0.814621
344.3/6.1 (25697)	344.255	6.08	25697	0.0215557	0.813955
332.2/3.5 (23491)	332.217	3.46	23491	0.017605	0.813924
535.3/12.0 (52503)	535.315	12.03	52503	0.00961121	0.813588
302.2/3.6 (19738)	302.207	3.6	19738	0.0058124	0.813203
379.2/2.8 (30909)	379.206	2.77	30909	0.0222158	0.813022
362.1/5.5 (28546)	362.11	5.48	28546	0.0110569	0.812806
399.3/5.3 (33670)	399.26	5.29	33670	0.019771	0.812711
352.2/4.3 (27076)	352.184	4.35	27076	0.00812334	0.812066
299.3/15.3 (19418)	299.258	15.27	19418	0.0102137	0.811838
320.2/2.7 (21678)	320.181	2.65	21678	0.00397884	0.811244
403.2/1.1 (34277)	403.228	1.11	34277	0.0332822	0.811019
360.2/3.2 (28324)	360.212	3.24	28324	0.0420707	0.810682
572.3/14.0 (56953)	572.312	13.98	56953	0.00684786	0.81025
472.3/12.6 (44024)	472.301	12.6	44024	0.0058148	0.809472
292.1/11.1 (18787)	292.103	11.07	18787	0.00914165	0.809419
366.2/5.1 (29124)	366.202	5.06	29124	0.0210601	0.809333
346.2/5.7 (26007)	346.233	5.69	26007	0.02214	0.809069
344.3/6.3 (25696)	344.255	6.33	25696	0.0119614	0.808969
343.2/4.1 (25492)	343.198	4.1	25492	0.0114176	0.808512
514.3/7.5 (49792)	514.303	7.5	49792	0.00770035	0.808405
332.2/4.6 (23496)	332.217	4.6	23496	0.0140854	0.807896
360.2/5.7 (28326)	360.212	5.7	28326	0.0154674	0.807394
390.2/3.6 (32444)	390.189	3.61	32444	0.0116434	0.807353
467.3/7.2 (43314)	467.284	7.22	43314	0.00677697	0.80732
155.0/1.0 (8467)	155.046	1.02	8467	0.0120406	0.806031
506.3/1.1 (48667)	506.3	1.11	48667	0.0181321	0.805269
333.2/3.2 (23667)	333.221	3.24	23667	0.00885736	0.804853
740.9/6.3 (71247)	740.868	6.26	71247	0.0074785	0.804715
394.7/4.4 (33033)	394.709	4.4	33033	0.0354302	0.804486
615.8/6.2 (61595)	615.848	6.16	61595	0.0130461	0.804184
425.3/1.0 (37353)	425.265	1.02	37353	0.0202903	0.803932
366.1/8.6 (29060)	366.139	8.57	29060	0.0128269	0.803552
566.3/13.7 (56310)	566.32	13.72	56310	0.015094	0.803402
682.4/6.6 (67311)	682.376	6.56	67311	0.0285208	0.802879
379.2/4.6 (30863)	379.157	4.63	30863	0.0100243	0.802862
449.2/7.7 (40766)	449.219	7.69	40766	0.00536117	0.802341
158.1/4.4 (8681)	158.096	4.37	8681	0.0106295	0.802128
338.1/2.9 (24492)	338.134	2.9	24492	0.0160872	0.801259
348.2/2.7 (26276)	348.176	2.73	26276	0.0170736	0.800512
425.3/15.7 (37356)	425.269	15.65	37356	0.00985924	0.800307

## Sheet: Metarhizium live brain
Sheet 4: S-plot analyses were done comparing M. anisopliae ions for growth on ant brain to those found for growth on haemolymph resembling medium, live ant brains without fungus, and both controls simultaneously. As a cut off p(corr)[1] >0.8 was used. Comparison of these analyses resulted in the following list of ion peaks unique to M. anisopliae growth on living ant brain tissue
Peak name	M/z	Ret. Time	ID	p[1]	p(corr)[1]
642.3/4.0 (63984)	642.343	3.97	63984	0.0106077	0.98212
419.2/5.3 (36490)	419.202	5.34	36490	0.0091867	0.978405
370.1/4.1 (29637)	370.139	4.06	29637	0.00999217	0.975483
493.3/6.5 (46967)	493.265	6.5	46967	0.00930366	0.974682
300.1/5.1 (19452)	300.131	5.08	19452	0.00484368	0.974017
350.2/5.1 (26633)	350.168	5.1	26633	0.00972525	0.970101
458.3/15.0 (42096)	458.32	15.02	42096	0.0111406	0.96825
254.1/3.7 (15218)	254.102	3.71	15218	0.052789	0.967673
114.1/12.5 (6127)	114.053	12.51	6127	0.00788014	0.965673
178.1/4.6 (9931)	178.086	4.58	9931	0.0160361	0.961756
343.2/4.9 (25490)	343.197	4.86	25490	0.0102417	0.961293
377.1/1.1 (30586)	377.09	1.09	30586	0.0117636	0.949937
245.1/4.4 (14439)	245.092	4.4	14439	0.0120693	0.949155
231.1/4.4 (13444)	231.112	4.39	13444	0.0113084	0.947596
549.1/8.0 (54186)	549.133	8.02	54186	0.0171495	0.946402
180.1/4.2 (10045)	180.102	4.24	10045	0.0150386	0.945525
547.1/8.0 (53933)	547.134	7.99	53933	0.0235101	0.944656
217.1/1.8 (12328)	217.064	1.76	12328	0.00426396	0.943638
350.1/6.0 (26619)	350.149	6.03	26619	0.0123844	0.942673
273.2/7.9 (16908)	273.217	7.89	16908	0.0156881	0.942556
416.1/5.9 (36033)	416.093	5.94	36033	0.0196132	0.942476
121.1/4.2 (6634)	121.065	4.24	6634	0.0105826	0.941626
185.1/4.7 (10313)	185.128	4.66	10313	0.0155279	0.941239
507.3/7.6 (48822)	507.283	7.62	48822	0.00899264	0.94102
276.2/12.1 (17188)	276.162	12.1	17188	0.00650453	0.940033
496.3/14.3 (47371)	496.34	14.28	47371	0.0488757	0.940008
282.2/6.9 (17815)	282.178	6.91	17815	0.0225016	0.931117
209.1/2.4 (11755)	209.091	2.45	11755	0.00456102	0.928977
342.2/7.7 (25326)	342.202	7.65	25326	0.00847906	0.928756
320.2/4.6 (21659)	320.16	4.63	21659	0.0156791	0.928183
438.2/5.6 (39167)	438.169	5.58	39167	0.011448	0.920846
575.1/5.9 (57270)	575.129	5.94	57270	0.0424487	0.920403
297.1/1.1 (19226)	297.14	1.11	19226	0.00989906	0.92032
270.2/1.1 (16645)	270.156	1.08	16645	0.0167236	0.919281
575.2/5.5 (57279)	575.212	5.54	57279	0.0142137	0.917616
507.2/4.9 (48763)	507.218	4.9	48763	0.0448855	0.917047
158.1/1.1 (8689)	158.117	1.15	8689	0.0224953	0.916668
393.2/3.4 (32868)	393.221	3.42	32868	0.0383023	0.916643
772.3/1.1 (73015)	772.336	1.12	73015	0.0213634	0.916056
474.2/5.2 (44210)	474.197	5.2	44210	0.0130192	0.91542
544.3/4.1 (53550)	544.26	4.07	53550	0.0115831	0.914131
299.1/4.6 (19373)	299.1	4.56	19373	0.0153409	0.913479
466.3/14.9 (43180)	466.327	14.89	43180	0.02022	0.913302
198.1/1.2 (11045)	198.076	1.17	11045	0.0234684	0.911258
574.2/4.0 (57146)	574.237	4	57146	0.00954692	0.909789
116.1/1.0 (6334)	116.071	1.02	6334	0.0737967	0.909148
301.2/7.5 (19641)	301.222	7.46	19641	0.0266062	0.908265
553.2/5.5 (54720)	553.229	5.54	54720	0.0453394	0.90551
188.1/3.2 (10506)	188.07	3.23	10506	0.189015	0.905231
311.1/6.2 (20597)	311.138	6.23	20597	0.0323686	0.901195
340.7/4.3 (24908)	340.684	4.29	24908	0.021974	0.900801
288.1/4.6 (18386)	288.134	4.63	18386	0.0171939	0.900033
169.1/4.6 (9391)	169.076	4.61	9391	0.0177654	0.899069
303.2/16.0 (19831)	303.232	15.98	19831	0.0178472	0.8962
502.3/14.6 (48150)	502.322	14.64	48150	0.0242248	0.895395
301.1/4.1 (19577)	301.129	4.09	19577	0.0104232	0.893699
197.1/4.3 (11011)	197.128	4.28	11011	0.0579989	0.89324
448.2/5.0 (40613)	448.154	5	40613	0.0232179	0.891392
312.1/1.1 (20674)	312.112	1.12	20674	0.0151837	0.890488
515.2/6.6 (49865)	515.168	6.58	49865	0.0546189	0.888208
219.1/5.0 (12509)	219.112	5.02	12509	0.03819	0.88782
288.1/5.9 (18372)	288.068	5.94	18372	0.0141126	0.887322
450.2/3.7 (40894)	450.207	3.66	40894	0.0211529	0.88704
477.9/4.9 (44692)	477.934	4.91	44692	0.0143612	0.886482
277.1/5.9 (17213)	277.062	5.85	17213	0.00759548	0.885187
362.1/3.9 (28555)	362.138	3.9	28555	0.0119295	0.885039
274.1/4.2 (17037)	274.118	4.17	17037	0.0172374	0.884404
336.2/4.5 (24095)	336.152	4.52	24095	0.0145807	0.884389
759.4/4.3 (72304)	759.389	4.28	72304	0.0070929	0.884234
457.2/4.1 (41861)	457.18	4.14	41861	0.0124521	0.883868
738.3/4.7 (71095)	738.324	4.75	71095	0.0127014	0.881733
340.1/3.3 (24820)	340.147	3.34	24820	0.00705524	0.881208
308.1/4.9 (20268)	308.102	4.92	20268	0.0168326	0.879921
422.2/6.3 (36843)	422.173	6.28	36843	0.0323832	0.878507
497.7/6.4 (47528)	497.708	6.43	47528	0.00568316	0.873683
556.2/4.3 (55086)	556.247	4.31	55086	0.0164117	0.873309
448.2/8.2 (40612)	448.153	8.17	40612	0.0136488	0.872032
163.1/4.9 (9054)	163.059	4.93	9054	0.0113827	0.871464
419.2/6.4 (36508)	419.227	6.42	36508	0.00824662	0.870256
568.2/6.1 (56477)	568.206	6.07	56477	0.00465675	0.867967
396.2/13.1 (33249)	396.178	13.09	33249	0.012261	0.867558
475.2/5.7 (44359)	475.208	5.71	44359	0.0248213	0.866407
599.3/4.1 (59890)	599.339	4.14	59890	0.0207325	0.866024
339.2/14.9 (24751)	339.219	14.93	24751	0.00797112	0.864474
209.1/4.8 (11780)	209.117	4.77	11780	0.0069728	0.864467
556.2/3.6 (55075)	556.227	3.63	55075	0.0193712	0.863947
267.1/5.9 (16365)	267.11	5.95	16365	0.0178095	0.862679
642.3/5.9 (63957)	642.286	5.9	63957	0.00868274	0.861568
519.7/6.3 (50507)	519.739	6.33	50507	0.0108397	0.861101
489.2/7.5 (46354)	489.209	7.49	46354	0.0113136	0.860837
499.7/4.0 (47793)	499.736	3.96	47793	0.0203408	0.859229
504.3/3.8 (48383)	504.266	3.82	48383	0.0130375	0.858814
450.2/7.6 (40865)	450.169	7.57	40865	0.0614686	0.858265
376.2/7.9 (30510)	376.183	7.86	30510	0.0177195	0.857689
437.2/4.3 (39045)	437.202	4.33	39045	0.0126587	0.856272
577.2/6.4 (57505)	577.221	6.42	57505	0.0083456	0.856247
315.1/5.5 (20995)	315.071	5.55	20995	0.0134926	0.854923
527.3/7.7 (51499)	527.276	7.69	51499	0.00862318	0.854473
424.2/7.8 (37143)	424.155	7.81	37143	0.00889728	0.854416
328.2/5.9 (22826)	328.222	5.94	22826	0.00504547	0.854068
415.3/15.1 (35992)	415.303	15.06	35992	0.0104105	0.853868
377.1/4.8 (30610)	377.146	4.8	30610	0.0507696	0.852618
225.1/4.5 (12830)	225.123	4.5	12830	0.0163684	0.851818
209.1/1.1 (11789)	209.127	1.12	11789	0.00727471	0.850913
243.1/5.1 (14268)	243.133	5.12	14268	0.0790482	0.850855
160.1/2.4 (8821)	160.075	2.36	8821	0.0500403	0.849958
457.2/6.1 (41896)	457.229	6.13	41896	0.00916883	0.849229
306.1/3.5 (20099)	306.144	3.46	20099	0.00761775	0.849124
658.0/6.1 (65336)	657.97	6.07	65336	0.00399099	0.847782
722.3/4.0 (70120)	722.334	4.02	70120	0.0104032	0.847613
231.1/1.1 (13427)	231.096	1.09	13427	0.0161822	0.84718
340.2/5.8 (24855)	340.186	5.76	24855	0.0840865	0.846654
485.3/5.1 (45815)	485.26	5.12	45815	0.0652666	0.845873
376.2/7.0 (30499)	376.175	7.01	30499	0.0156519	0.845268
374.2/6.1 (30239)	374.173	6.06	30239	0.0323058	0.844079
407.7/5.0 (34803)	407.728	5.02	34803	0.00640135	0.843349
236.1/1.0 (13767)	236.148	1	13767	0.00975433	0.840734
585.3/3.6 (58368)	585.297	3.6	58368	0.0219599	0.840234
227.1/4.0 (12976)	227.101	4.03	12976	0.00902336	0.839737
243.1/4.5 (14273)	243.134	4.48	14273	0.0328235	0.839427
346.2/3.1 (25973)	346.196	3.11	25973	0.00774219	0.839137
400.2/1.0 (33760)	400.158	1.03	33760	0.0143206	0.83886
465.2/4.3 (42996)	465.206	4.3	42996	0.026444	0.838085
410.1/6.8 (35123)	410.138	6.8	35123	0.0329064	0.837678
416.1/4.4 (36043)	416.145	4.36	36043	0.00554202	0.83648
217.1/4.1 (12347)	217.097	4.12	12347	0.0218877	0.836226
211.1/5.6 (11919)	211.144	5.58	11919	0.0460433	0.835889
130.1/4.2 (7030)	130.063	4.24	7030	0.00562221	0.835872
602.3/6.2 (60189)	602.255	6.21	60189	0.017951	0.835495
287.2/4.6 (18326)	287.169	4.59	18326	0.00559282	0.835197
297.1/1.1 (19205)	297.108	1.13	19205	0.0129339	0.835103
277.1/4.6 (17234)	277.118	4.56	17234	0.0327038	0.83492
372.2/3.7 (29933)	372.175	3.74	29933	0.0372164	0.834653
316.1/5.7 (21105)	316.128	5.71	21105	0.0475157	0.834352
529.3/5.3 (51835)	529.333	5.29	51835	0.0129299	0.834311
226.2/1.1 (12904)	226.154	1.15	12904	0.0225635	0.833426
732.5/15.8 (70770)	732.546	15.82	70770	0.0104939	0.832925
199.1/4.0 (11087)	199.054	3.99	11087	0.0101906	0.832369
468.3/13.2 (43463)	468.348	13.16	43463	0.00916005	0.831919
327.1/4.0 (22630)	327.134	3.98	22630	0.0137742	0.831491
259.1/4.5 (15607)	259.107	4.53	15607	0.0214487	0.831358
516.2/8.0 (50009)	516.179	8.04	50009	0.0129927	0.830634
514.3/3.4 (49762)	514.26	3.41	49762	0.0159283	0.828405
120.1/6.0 (6567)	120.081	5.96	6567	0.0113171	0.828112
215.1/4.2 (12149)	215.081	4.17	12149	0.0114316	0.82801
493.2/4.1 (46942)	493.239	4.11	46942	0.012226	0.825286
291.1/7.6 (18700)	291.133	7.58	18700	0.0195275	0.82498
335.1/4.1 (23886)	335.105	4.07	23886	0.00887014	0.824614
574.4/15.3 (57219)	574.39	15.31	57219	0.0116463	0.824487
534.3/14.3 (52393)	534.294	14.28	52393	0.00990847	0.824252
136.1/1.0 (7402)	136.06	1.05	7402	0.0125492	0.82413
356.1/5.1 (27698)	356.121	5.1	27698	0.0229539	0.824026
286.2/4.0 (18235)	286.175	3.98	18235	0.00686127	0.823984
194.1/5.0 (10808)	194.081	5.03	10808	0.0261745	0.823343
685.3/3.9 (67540)	685.349	3.87	67540	0.00948473	0.823123
424.2/12.3 (37156)	424.172	12.33	37156	0.027939	0.822953
415.2/6.3 (35936)	415.21	6.25	35936	0.00698883	0.822701
284.1/6.0 (18005)	284.139	6.04	18005	0.0134661	0.821551
529.3/3.5 (51783)	529.262	3.55	51783	0.0191324	0.82155
334.1/5.1 (23746)	334.139	5.08	23746	0.03491	0.821188
246.2/4.2 (14592)	246.169	4.17	14592	0.0139047	0.821176
490.3/4.3 (46526)	490.274	4.29	46526	0.0295066	0.821157
756.4/5.7 (72151)	756.423	5.66	72151	0.0102938	0.820937
484.6/4.3 (45706)	484.599	4.26	45706	0.0198524	0.820753
291.2/8.5 (18721)	291.17	8.45	18721	0.00546363	0.819195
318.2/3.3 (21383)	318.165	3.3	21383	0.0279205	0.819149
203.1/1.2 (11400)	203.08	1.18	11400	0.00831961	0.817855
508.2/6.3 (48942)	508.24	6.27	48942	0.0655851	0.817573
362.2/5.8 (28574)	362.168	5.76	28574	0.0453873	0.815775
676.3/6.8 (66807)	676.292	6.75	66807	0.0197336	0.814013
288.2/1.5 (18442)	288.202	1.55	18442	0.00502369	0.812649
302.1/4.4 (19680)	302.113	4.44	19680	0.00707142	0.812022
457.2/3.7 (41892)	457.227	3.71	41892	0.0158527	0.812
295.1/4.1 (19054)	295.128	4.11	19054	0.0978128	0.810933
483.1/6.4 (45445)	483.086	6.44	45445	0.0191524	0.810009
573.3/6.2 (57041)	573.266	6.2	57041	0.0489816	0.809976
304.2/3.7 (19904)	304.175	3.74	19904	0.0078425	0.809422
550.4/14.5 (54388)	550.432	14.53	54388	0.00608562	0.809203
414.2/4.3 (35739)	414.176	4.25	35739	0.0171161	0.809165
425.2/5.9 (37336)	425.239	5.88	37336	0.0149462	0.8087
305.2/7.5 (20025)	305.186	7.5	20025	0.0100746	0.808396
579.3/3.3 (57762)	579.278	3.27	57762	0.00597492	0.808326
257.1/1.0 (15459)	257.147	1	15459	0.00991884	0.807755
633.3/14.5 (63278)	633.34	14.45	63278	0.00946033	0.807197
371.2/4.1 (29841)	371.23	4.08	29841	0.0180404	0.806552
292.2/12.8 (18853)	292.189	12.84	18853	0.00981657	0.804071
314.2/4.5 (20929)	314.171	4.5	20929	0.0231549	0.803757
410.1/4.5 (35116)	410.131	4.49	35116	0.00867984	0.803131
357.1/5.7 (27851)	357.143	5.7	27851	0.0139362	0.803059
455.2/5.7 (41626)	455.249	5.72	41626	0.0133942	0.80151
334.1/4.6 (23745)	334.139	4.56	23745	0.0334792	0.800965
586.5/15.0 (58534)	586.452	15.03	58534	0.00789236	0.80064
472.2/7.8 (43953)	472.155	7.79	43953	0.00787471	0.800422

## Sheet: Metarhizium live muscle
Sheet 5: S-plot analyses were done comparing M. anisopliae ions for growth on ant muscle to those found for growth on haemolymph resembling medium, live ant muscles without fungus, and both controls simultaneously. As a cut off p(corr)[1] >0.8 was used. Comparison of these analyses resulted in the following list of ion peaks unique to M. anisopliae growth on living ant muscle tissue
Peak name	M/z	Ret. Time	ID	p[1]	p(corr)[1]
341.0/1.1 (24952)	341.045	1.1	24952	0.0179772	0.966121
427.2/1.2 (37559)	427.181	1.17	37559	0.0191371	0.957525
227.1/1.1 (12948)	227.064	1.05	12948	0.0175937	0.955759
272.2/1.9 (16793)	272.159	1.93	16793	0.0074052	0.945901
640.2/4.2 (63809)	640.245	4.17	63809	0.007779	0.945242
357.0/1.1 (27817)	357.034	1.07	27817	0.0120405	0.942768
106.0/1.2 (5894)	106.047	1.2	5894	0.0129392	0.941955
483.1/3.0 (45451)	483.121	2.96	45451	0.047219	0.940915
567.3/3.0 (56392)	567.256	3.04	56392	0.00817456	0.937367
545.3/3.1 (53721)	545.287	3.09	53721	0.00867522	0.931545
518.2/3.0 (50296)	518.182	3.03	50296	0.0062269	0.930779
455.2/4.7 (41625)	455.249	4.74	41625	0.00797483	0.928798
321.2/14.0 (21820)	321.24	13.99	21820	0.0062357	0.920407
204.1/1.4 (11484)	204.063	1.39	11484	0.0157349	0.920268
416.4/13.9 (36154)	416.373	13.85	36154	0.00775816	0.919895
590.3/14.5 (58925)	590.319	14.55	58925	0.00896802	0.919592
267.1/1.0 (16364)	267.107	1.03	16364	0.0181186	0.919073
149.0/3.3 (8181)	149.022	3.32	8181	0.00384767	0.918255
279.2/14.5 (17520)	279.233	14.5	17520	0.00348996	0.911707
293.1/1.1 (18897)	293.112	1.08	18897	0.0089818	0.911403
778.4/1.1 (73366)	778.361	1.14	73366	0.0232661	0.90993
712.7/8.1 (69470)	712.667	8.11	69470	0.0111934	0.904406
571.3/5.8 (56866)	571.344	5.78	56866	-0.00872245	0.900697
249.1/2.9 (14779)	249.084	2.92	14779	-0.0112023	0.895224
644.3/3.1 (64151)	644.291	3.1	64151	0.0100464	0.894475
440.2/8.1 (39506)	440.249	8.05	39506	0.025514	0.892705
231.1/3.4 (13440)	231.11	3.35	13440	-0.005881	0.890902
655.3/7.5 (65058)	655.255	7.49	65058	-0.0112737	0.890568
409.1/1.5 (34953)	409.132	1.5	34953	0.0115104	0.885126
300.1/5.1 (19452)	300.131	5.08	19452	0.00596465	0.88051
454.2/7.6 (41435)	454.167	7.55	41435	-0.0146384	0.87319
516.2/8.0 (50009)	516.179	8.04	50009	-0.0195236	0.872246
174.1/1.8 (9660)	174.055	1.76	9660	-0.016192	0.869386
203.1/1.2 (11400)	203.08	1.18	11400	-0.0104775	0.867983
221.1/1.1 (12627)	221.092	1.12	12627	0.0182778	0.867799
335.1/3.6 (23903)	335.108	3.63	23903	0.0559333	0.866803
418.2/3.8 (36342)	418.171	3.78	36342	0.0104859	0.865127
617.3/5.3 (61777)	617.313	5.31	61777	-0.0170031	0.865055
234.1/3.5 (13640)	234.077	3.47	13640	0.0070448	0.863159
701.3/3.1 (68655)	701.314	3.06	68655	-0.00746455	0.861347
764.3/3.8 (72597)	764.317	3.81	72597	0.01636	0.859072
339.1/1.1 (24643)	339.061	1.07	24643	0.0226606	0.856881
472.2/7.8 (43953)	472.155	7.79	43953	0.0149421	0.853443
447.2/1.6 (40486)	447.201	1.59	40486	0.019589	0.852083
467.3/14.1 (43311)	467.277	14.15	43311	-0.0174856	0.85104
507.7/2.9 (48865)	507.743	2.86	48865	0.0114375	0.850377
552.8/3.8 (54674)	552.771	3.76	54674	0.00522832	0.847777
493.2/5.1 (46904)	493.198	5.13	46904	-0.00487205	0.846702
341.1/3.5 (24989)	341.09	3.54	24989	-0.00675021	0.846665
565.3/4.3 (56154)	565.258	4.33	56154	-0.00862474	0.846565
329.2/1.0 (22980)	329.193	1.02	22980	0.00937915	0.846532
419.2/14.3 (36520)	419.245	14.25	36520	-0.003942	0.846508
276.2/12.1 (17188)	276.162	12.1	17188	-0.00579662	0.846428
291.2/15.2 (18733)	291.233	15.16	18733	-0.00137866	0.845784
198.1/2.8 (11040)	198.073	2.82	11040	-0.00927256	0.845572
234.1/3.9 (13658)	234.133	3.95	13658	-0.00264056	0.845559
468.7/4.1 (43487)	468.706	4.09	43487	0.00882597	0.845501
561.3/2.8 (55761)	561.289	2.84	55761	-0.00402312	0.844455
404.2/2.7 (34376)	404.192	2.74	34376	-0.0056295	0.84435
492.0/1.4 (46734)	491.994	1.37	46734	0.0165292	0.843146
529.3/6.4 (51821)	529.302	6.45	51821	-0.00380631	0.842888
261.1/5.6 (15807)	261.122	5.64	15807	-0.00197778	0.842637
131.0/3.6 (7138)	130.966	3.64	7138	-0.00254077	0.842528
798.4/9.0 (74363)	798.411	9.02	74363	-0.0037499	0.841758
198.1/1.1 (11048)	198.078	1.12	11048	-0.0271252	0.841397
483.1/1.2 (45450)	483.119	1.18	45450	-0.0220619	0.841015
255.1/1.1 (15314)	255.133	1.1	15314	0.0199887	0.840765
643.2/6.9 (64053)	643.226	6.91	64053	-0.0200764	0.84016
218.1/2.3 (12433)	218.08	2.27	12433	-0.0114261	0.839956
321.1/4.5 (21751)	321.145	4.47	21751	0.0110944	0.839434
259.1/1.1 (15615)	259.109	1.1	15615	0.0205925	0.838559
361.0/1.1 (28382)	361.041	1.08	28382	0.0178607	0.838364
158.1/4.4 (8681)	158.096	4.37	8681	-0.00487374	0.838131
334.2/3.2 (23775)	334.161	3.18	23775	-0.0139352	0.837921
197.1/5.1 (11003)	197.128	5.13	11003	0.0191635	0.837434
399.1/1.0 (33590)	399.143	1.01	33590	-0.0220801	0.837172
452.2/8.7 (41164)	452.185	8.74	41164	0.0191112	0.836843
340.1/3.3 (24820)	340.147	3.34	24820	-0.00552213	0.836738
741.4/4.4 (71296)	741.446	4.42	71296	-0.00442635	0.836575
172.1/3.5 (9572)	172.114	3.47	9572	0.00500128	0.836414
281.2/14.2 (17743)	281.247	14.22	17743	-0.0156894	0.836125
497.1/2.9 (47434)	497.099	2.89	47434	-0.00814324	0.835351
480.2/1.1 (45013)	480.23	1.12	45013	-0.0185027	0.834875
331.1/5.8 (23270)	331.14	5.82	23270	-0.00984333	0.834681
357.2/14.2 (27864)	357.174	14.22	27864	-0.00521644	0.834419
146.1/2.9 (8001)	146.117	2.89	8001	-0.00213826	0.834417
467.7/4.5 (43347)	467.737	4.45	43347	0.0158775	0.834388
306.1/3.5 (20099)	306.144	3.46	20099	0.0138828	0.833355
157.1/1.9 (8618)	157.096	1.94	8618	-0.0012118	0.832463
218.0/2.8 (12425)	218.048	2.81	12425	-0.00458948	0.831315
156.0/1.0 (8491)	156.024	1.01	8491	-0.00495088	0.830501
524.2/2.9 (51062)	524.197	2.93	51062	-0.0114983	0.830002
575.3/7.9 (57303)	575.28	7.88	57303	0.0086785	0.829967
467.3/12.5 (43310)	467.276	12.51	43310	-0.0099057	0.829821
499.2/1.1 (47706)	499.208	1.13	47706	-0.0137819	0.828226
512.3/15.9 (49529)	512.274	15.88	49529	0.00741877	0.828205
368.2/1.1 (29359)	368.151	1.12	29359	0.0145254	0.826799
339.2/14.9 (24751)	339.219	14.93	24751	-0.0091021	0.826142
317.1/1.1 (21239)	317.079	1.07	21239	0.0305915	0.824965
496.2/1.2 (47307)	496.206	1.15	47307	-0.0184568	0.824919
437.3/13.7 (39083)	437.252	13.67	39083	-0.00439134	0.824588
584.5/14.4 (58300)	584.484	14.38	58300	-0.00348935	0.823007
458.3/15.0 (42096)	458.32	15.02	42096	0.0115966	0.822626
746.4/1.1 (71579)	746.368	1.13	71579	0.0232106	0.822007
200.1/2.9 (11184)	200.09	2.87	11184	0.00303796	0.821849
537.2/1.1 (52689)	537.239	1.13	52689	-0.0253045	0.821713
422.2/1.6 (36865)	422.212	1.57	36865	0.021821	0.821657
345.1/1.1 (25762)	345.139	1.12	25762	0.018744	0.821235
377.1/1.1 (30586)	377.09	1.09	30586	0.0152229	0.821192
451.8/3.8 (41117)	451.75	3.84	41117	-0.00420763	0.820338
357.1/6.9 (27826)	357.088	6.94	27826	-0.0359053	0.820286
291.0/1.0 (18658)	291.017	1.05	18658	0.0109883	0.819717
522.8/5.3 (50894)	522.773	5.27	50894	-0.00277691	0.819384
176.1/6.9 (9797)	176.07	6.93	9797	-0.0253967	0.818805
644.3/1.1 (64167)	644.326	1.12	64167	-0.0169199	0.817802
430.6/4.1 (38152)	430.55	4.08	38152	-0.00236769	0.817008
384.1/1.1 (31514)	384.116	1.13	31514	-0.0147272	0.815729
277.2/13.7 (17277)	277.213	13.7	17277	-0.00321564	0.815059
445.2/6.4 (40243)	445.207	6.42	40243	-0.00419585	0.814586
555.3/3.5 (55000)	555.312	3.55	55000	-0.00339075	0.813931
254.1/3.5 (15216)	254.1	3.48	15216	0.0160252	0.813585
565.2/1.2 (56147)	565.226	1.18	56147	-0.00693018	0.81356
567.3/3.2 (56401)	567.271	3.25	56401	-0.00452008	0.813489
410.7/3.2 (35227)	410.673	3.19	35227	0.0172902	0.813326
543.2/8.0 (53413)	543.215	8.01	53413	-0.00925098	0.813069
649.3/14.5 (64598)	649.314	14.48	64598	0.00588748	0.812699
174.1/6.8 (9670)	174.058	6.76	9670	0.0119712	0.812673
744.4/1.2 (71439)	744.368	1.15	71439	-0.0131351	0.812106
332.1/3.5 (23399)	332.095	3.51	23399	0.00485855	0.811995
312.2/1.0 (20723)	312.168	1.04	20723	0.0183167	0.810973
351.2/13.8 (26885)	351.195	13.78	26885	-0.00424903	0.808748
759.4/16.0 (72313)	759.449	15.96	72313	0.00734466	0.808596
493.2/2.7 (46930)	493.228	2.69	46930	-0.0220617	0.806574
209.1/1.5 (11786)	209.125	1.5	11786	0.0171828	0.806357
216.1/2.8 (12269)	216.086	2.81	12269	-0.0103455	0.805857
329.2/3.4 (22973)	329.185	3.44	22973	0.00724417	0.805788
575.1/6.2 (57271)	575.131	6.21	57271	0.0206068	0.802634
409.2/2.7 (34976)	409.172	2.74	34976	-0.00796009	0.80202
393.2/3.7 (32827)	393.173	3.74	32827	0.0219692	0.801922
509.2/5.4 (49083)	509.219	5.42	49083	-0.0122737	0.801779
618.3/3.6 (61900)	618.319	3.61	61900	0.0184042	0.801387

## Sheet: Metarhizium vs Beauveria dead
Sheet 6: S-plot analysis comparing M. anisopliae ions to those found for B. bassiana grown in the live ant tissues conditions
ion peaks p(corr)[1]>0.6 Metarhizium							ion peaks p(cor)[1]>0.6 Beauveria
Peak name	M/z	Ret. Time	ID	p[1]	p(corr)[1]		Peak name	M/z	Ret. Time	ID	p[1]	p(corr)[1]
211.1/8.5 (11874)	211.076	8.54	11874	0.0173406	0.86958		150.1/1.0 (8318)	150.076	1.01	8318	0.0358883	0.95627
298.1/8.9 (19288)	298.105	8.91	19288	0.0199193	0.869129		182.1/6.4 (10134)	182.081	6.39	10134	0.0350232	0.949269
235.1/7.3 (13715)	235.144	7.35	13715	0.0662971	0.801121		199.1/5.3 (11108)	199.096	5.35	11108	0.0527475	0.943789
607.3/13.5 (60706)	607.266	13.49	60706	0.0380815	0.791734		255.1/5.4 (15281)	255.055	5.39	15281	0.0256043	0.940466
511.3/13.6 (49427)	511.301	13.57	49427	0.0614203	0.78813		239.1/5.4 (13988)	239.087	5.37	13988	0.0628489	0.938453
591.3/13.5 (59018)	591.292	13.49	59018	0.0665977	0.787631		308.1/1.1 (20278)	308.121	1.1	20278	0.0171924	0.936447
221.1/5.3 (12652)	221.128	5.33	12652	0.0202056	0.782774		235.1/1.1 (13712)	235.118	1.14	13712	0.0195112	0.930605
467.3/13.1 (43313)	467.279	13.14	43313	0.0259773	0.779317		387.2/4.4 (31991)	387.172	4.36	31991	0.0309716	0.921615
509.3/13.5 (49142)	509.288	13.49	49142	0.141552	0.776636		317.1/1.1 (21269)	317.134	1.1	21269	0.0374067	0.920875
531.3/13.5 (52036)	531.268	13.49	52036	0.0249965	0.765197		245.1/6.3 (14472)	245.128	6.27	14472	0.026336	0.905414
574.7/4.3 (57236)	574.718	4.32	57236	0.0161798	0.761879		265.1/7.0 (16176)	265.103	6.97	16176	0.0436173	0.899835
207.1/4.7 (11681)	207.113	4.66	11681	0.0191917	0.74319		414.2/4.8 (35757)	414.206	4.8	35757	0.0314503	0.896081
634.3/8.7 (63359)	634.344	8.68	63359	0.123991	0.724174		227.1/1.2 (12979)	227.102	1.18	12979	0.019921	0.895326
560.3/5.9 (55622)	560.295	5.89	55622	0.0377269	0.722312		265.2/4.3 (16221)	265.154	4.34	16221	0.0131661	0.880332
235.1/7.0 (13714)	235.143	7	13714	0.0463786	0.713407		227.1/4.5 (13006)	227.138	4.54	13006	0.0272424	0.873136
645.4/6.6 (64297)	645.362	6.58	64297	0.0159196	0.713268		436.3/5.6 (38920)	436.259	5.65	38920	0.043442	0.872094
447.2/3.0 (40491)	447.207	3.05	40491	0.0124315	0.712248		339.1/1.1 (24660)	339.116	1.1	24660	0.0179757	0.871204
586.3/13.5 (58516)	586.337	13.49	58516	0.020426	0.709494		795.3/4.4 (74205)	795.318	4.36	74205	0.0287112	0.870151
719.7/3.3 (69936)	719.679	3.25	69936	0.019681	0.696666		164.1/6.4 (9119)	164.07	6.4	9119	0.0238967	0.868821
451.3/13.4 (41093)	451.283	13.42	41093	0.0185402	0.6874		536.3/6.3 (52617)	536.308	6.27	52617	0.0318593	0.867775
594.4/12.7 (59369)	594.386	12.68	59369	0.0708491	0.684404		596.3/8.8 (59529)	596.287	8.81	59529	0.0338851	0.864927
297.1/1.1 (19226)	297.14	1.11	19226	0.0189049	0.681305		261.1/5.1 (15806)	261.122	5.08	15806	0.0197016	0.864649
646.3/10.3 (64373)	646.342	10.3	64373	0.0552864	0.670949		270.0/5.4 (16606)	270.019	5.36	16606	0.0123546	0.862706
547.2/13.5 (53946)	547.245	13.49	53946	0.00972484	0.668324		581.3/5.6 (58004)	581.343	5.65	58004	0.04193	0.861146
558.4/5.9 (55422)	558.352	5.93	55422	0.0161749	0.666953		377.1/4.8 (30610)	377.146	4.8	30610	0.0473329	0.860288
612.4/8.8 (61248)	612.357	8.84	61248	0.0393702	0.663894		756.4/1.1 (72154)	756.432	1.12	72154	0.0256747	0.849258
509.3/1.1 (49151)	509.308	1.1	49151	0.0137432	0.660666		204.1/1.1 (11509)	204.123	1.09	11509	0.0243456	0.848533
612.4/8.7 (61252)	612.36	8.68	61252	0.0577158	0.649372		369.7/4.6 (29592)	369.691	4.58	29592	0.035721	0.847989
324.1/13.5 (22129)	324.133	13.49	22129	0.00840607	0.649345		276.1/1.1 (17181)	276.143	1.12	17181	0.0104634	0.847543
346.2/4.5 (25980)	346.197	4.5	25980	0.00360294	0.647645		793.2/4.0 (74119)	793.227	3.99	74119	0.0622515	0.844043
421.3/5.0 (36752)	421.26	4.97	36752	0.0195725	0.641719		189.1/1.1 (10576)	189.123	1.1	10576	0.00643185	0.836415
650.3/8.7 (64676)	650.316	8.68	64676	0.0462406	0.640985		249.1/1.2 (14776)	249.083	1.18	14776	0.0230028	0.834935
652.3/10.5 (64819)	652.305	10.51	64819	0.0889056	0.637131		593.3/13.7 (59249)	593.329	13.72	59249	0.0201208	0.834154
440.2/11.8 (39452)	440.169	11.83	39452	0.0159401	0.633326		454.3/14.2 (41493)	454.293	14.25	41493	0.0335882	0.832602
531.3/1.1 (52050)	531.285	1.13	52050	0.0134413	0.633252		329.2/1.0 (22945)	329.154	1.01	22945	0.0166543	0.832298
259.0/1.1 (15575)	258.98	1.12	15575	0.010064	0.624343		430.2/4.9 (38045)	430.172	4.87	38045	0.0255504	0.829909
378.9/1.1 (30831)	378.938	1.12	30831	0.0151647	0.623854		423.2/1.1 (36977)	423.197	1.12	36977	0.0139178	0.829144
521.2/4.4 (50687)	521.214	4.38	50687	0.0237471	0.622786		211.1/5.8 (11917)	211.144	5.79	11917	0.0223273	0.828951
794.3/1.2 (74167)	794.34	1.15	74167	0.00748261	0.619968		344.3/6.3 (25696)	344.255	6.33	25696	0.00910183	0.821642
610.4/10.4 (61076)	610.381	10.42	61076	0.0200456	0.617898		319.1/8.1 (21488)	319.105	8.06	21488	0.022887	0.820135
303.1/12.6 (19774)	303.085	12.57	19774	0.0239494	0.608512		507.3/1.1 (48806)	507.266	1.12	48806	0.0144193	0.819617
357.0/1.1 (27805)	356.956	1.12	27805	0.0152391	0.606165		591.3/5.5 (59020)	591.293	5.53	59020	0.0316966	0.818236
654.3/10.5 (64984)	654.303	10.51	64984	0.0515906	0.603332		139.1/5.3 (7577)	139.075	5.35	7577	0.0159966	0.816636
719.9/3.3 (69941)	719.875	3.26	69941	0.0249172	0.603017		261.1/4.8 (15803)	261.121	4.83	15803	0.0191911	0.812176
							318.3/12.8 (21438)	318.299	12.84	21438	0.0284829	0.805755
							379.3/15.2 (30938)	379.335	15.24	30938	0.0526901	0.803999
							302.2/5.8 (19729)	302.206	5.8	19729	0.00903659	0.801326
							764.3/1.1 (72589)	764.273	1.12	72589	0.021044	0.800312
							197.1/4.3 (11011)	197.128	4.28	11011	0.0181125	0.800161
							355.1/1.1 (27573)	355.11	1.09	27573	0.0072562	0.796397
							267.1/1.0 (16364)	267.107	1.03	16364	0.0118933	0.795325
							484.2/1.1 (45640)	484.243	1.13	45640	0.0143214	0.792915
							213.1/5.3 (12016)	213.101	5.26	12016	0.030434	0.792425
							422.2/1.1 (36885)	422.248	1.14	36885	0.0101807	0.785973
							401.2/1.1 (33919)	401.16	1.11	33919	0.0187974	0.785621
							658.4/6.2 (65430)	658.377	6.22	65430	0.0160489	0.778665
							496.5/13.5 (47385)	496.523	13.53	47385	0.0292153	0.778039
							295.1/8.8 (19066)	295.143	8.76	19066	0.0157434	0.766619
							351.2/1.1 (26857)	351.174	1.12	26857	0.0121563	0.764276
							219.1/5.0 (12509)	219.112	5.02	12509	0.00752779	0.76281
							211.1/1.0 (11899)	211.109	1.02	11899	0.014541	0.762086
							227.1/2.9 (12982)	227.102	2.92	12982	0.0225669	0.758073
							307.1/8.7 (20170)	307.109	8.73	20170	0.042258	0.750082
							163.1/5.4 (9067)	163.075	5.37	9067	0.0108062	0.74361
							280.1/1.1 (17595)	280.138	1.1	17595	0.00695347	0.742326
							146.1/6.4 (7979)	146.061	6.37	7979	0.00805654	0.735943
							575.3/5.6 (57306)	575.283	5.62	57306	0.0141336	0.73432
							249.1/2.8 (14777)	249.083	2.81	14777	0.00701101	0.733071
							478.3/13.9 (44778)	478.293	13.87	44778	0.0161299	0.732812
							332.2/5.8 (23502)	332.218	5.78	23502	0.00817857	0.730066
							355.2/1.1 (27599)	355.16	1.08	27599	0.00826681	0.728666
							211.1/5.5 (11916)	211.144	5.47	11916	0.0173331	0.724304
							756.4/3.4 (72155)	756.432	3.36	72155	0.0151089	0.723317
							294.2/1.1 (18993)	294.151	1.12	18993	0.012143	0.72074
							272.1/1.1 (16779)	272.113	1.1	16779	0.00913808	0.718078
							286.1/1.1 (18219)	286.149	1.05	18219	0.0130085	0.717141
							494.2/3.9 (47060)	494.228	3.92	47060	0.0239994	0.71539
							219.1/1.1 (12522)	219.133	1.12	12522	0.00660602	0.714568
							458.3/8.4 (42065)	458.267	8.44	42065	0.0477259	0.714035
							247.1/3.2 (14656)	247.128	3.22	14656	0.00521552	0.708455
							231.2/3.4 (13477)	231.171	3.41	13477	0.0078594	0.707114
							538.3/14.0 (52866)	538.326	13.98	52866	0.011727	0.704679
							340.2/1.1 (24879)	340.198	1.1	24879	0.00692598	0.702033
							359.2/5.6 (28199)	359.23	5.65	28199	0.0146672	0.701971
							718.6/4.6 (69868)	718.615	4.56	69868	0.0179236	0.69707
							329.2/1.0 (22980)	329.193	1.02	22980	0.00845677	0.692982
							544.3/4.7 (53584)	544.308	4.69	53584	0.0162145	0.692477
							724.3/1.1 (70236)	724.32	1.13	70236	0.0124624	0.689488
							335.1/3.0 (23907)	335.108	3.03	23907	0.0247361	0.686352
							188.1/3.2 (10506)	188.07	3.23	10506	0.00637596	0.684729
							381.2/1.1 (31178)	381.186	1.12	31178	0.012995	0.68087
							258.1/1.1 (15508)	258.095	1.1	15508	0.0340342	0.679036
							274.2/1.0 (17071)	274.186	1.03	17071	0.00799354	0.678053
							267.1/6.6 (16373)	267.119	6.65	16373	0.0155622	0.675681
							337.1/3.0 (24284)	337.137	3.01	24284	0.0202308	0.671799
							195.1/5.3 (10881)	195.09	5.25	10881	0.00874762	0.671153
							297.1/8.1 (19213)	297.123	8.05	19213	0.00844011	0.668847
							720.3/1.1 (69967)	720.329	1.13	69967	0.0135682	0.66442
							227.1/4.3 (13005)	227.137	4.31	13005	0.00742143	0.663258
							732.8/6.5 (70788)	732.791	6.48	70788	0.0156366	0.660248
							284.1/8.6 (17971)	284.091	8.61	17971	0.0101757	0.65966
							773.3/3.8 (73079)	773.336	3.76	73079	0.0324995	0.659335
							140.1/1.0 (7639)	140.081	1	7639	0.0215149	0.652941
							398.2/1.1 (33499)	398.202	1.11	33499	0.00811302	0.651313
							237.1/1.1 (13854)	237.087	1.12	13854	0.00472815	0.651303
							428.3/1.0 (37790)	428.311	1.04	37790	0.00804937	0.649494
							185.1/4.9 (10312)	185.128	4.85	10312	0.00508715	0.647902
							242.0/1.1 (14153)	242.043	1.1	14153	0.00824355	0.647046
							318.2/4.4 (21422)	318.202	4.4	21422	0.0100899	0.644013
							649.4/8.3 (64627)	649.385	8.28	64627	0.0133718	0.640781
							339.2/1.1 (24700)	339.164	1.09	24700	0.00817697	0.639934
							658.3/3.0 (65376)	658.273	3.02	65376	0.0314465	0.639888
							269.1/10.5 (16564)	269.135	10.52	16564	0.0164534	0.63844
							246.1/5.9 (14575)	246.131	5.94	14575	0.00460906	0.637759
							382.2/5.4 (31294)	382.177	5.4	31294	0.0217986	0.637084
							197.1/4.0 (11010)	197.128	4.04	11010	0.00778997	0.634568
							496.2/3.0 (47287)	496.17	3.03	47287	0.024279	0.634473
							587.2/12.9 (58579)	587.232	12.87	58579	0.0187159	0.632697
							383.2/3.5 (31414)	383.198	3.48	31414	0.0116826	0.631351
							319.1/1.1 (21512)	319.138	1.12	21512	0.00725857	0.631341
							284.1/6.5 (18007)	284.139	6.46	18007	0.0046211	0.628128
							261.1/1.2 (15838)	261.145	1.17	15838	0.00617678	0.628112
							491.2/3.7 (46606)	491.202	3.66	46606	0.0115575	0.62595
							344.3/5.9 (25695)	344.254	5.9	25695	0.0110351	0.623209
							605.3/4.0 (60513)	605.314	4.03	60513	0.0127207	0.620705
							257.1/9.4 (15436)	257.103	9.4	15436	0.00671431	0.620697
							221.1/5.8 (12616)	221.079	5.85	12616	0.0141649	0.618129
							251.2/8.2 (14981)	251.16	8.23	14981	0.0160727	0.616784
							211.1/5.6 (11919)	211.144	5.58	11919	0.00770932	0.614432
							510.2/1.2 (49243)	510.222	1.15	49243	0.00865349	0.613527
							468.2/3.8 (43397)	468.215	3.79	43397	0.0208122	0.612046
							203.1/3.0 (11446)	203.138	3.02	11446	0.00885156	0.611911
							320.2/13.8 (21699)	320.242	13.82	21699	0.0129736	0.610247
							321.2/14.0 (21820)	321.24	13.99	21820	0.0156298	0.609745
							181.1/5.0 (10096)	181.133	4.99	10096	0.00698336	0.606689
							796.4/8.2 (74287)	796.42	8.23	74287	0.0139113	0.605302
							269.2/1.1 (16571)	269.16	1.09	16571	0.00646866	0.605193
							270.2/1.1 (16645)	270.156	1.08	16645	0.0181006	0.602946
							516.3/14.0 (50104)	516.344	14	50104	0.00994725	0.602125
							172.1/1.1 (9561)	172.06	1.09	9561	0.00254393	0.601338
							459.2/5.0 (42199)	459.23	4.98	42199	0.0173911	0.601275
							160.0/3.0 (8786)	160.041	3.03	8786	0.0262385	0.601126
							643.3/1.2 (64072)	643.307	1.15	64072	0.00923358	0.600201

## Sheet: Beauveria dead brain
Sheet 7: S-plot analyses were done comparing B. bassiana ions for growth on dead ant brain to those found for growth on PBS, dead ant brains without fungus, and both controls simultaneously. As a cut off p(corr)[1] >0.6 was used. Comparison of these analyses resulted in the following list of ion peaks unique to B. bassiana growth on dead ant brain tissue
Peak name	M/z	Ret. Time	ID	p[1]	p(corr)[1]
154.1/1.1 (8443)	154.05	1.12	8443	0.0136425	0.998881
299.2/12.6 (19401)	299.18	12.61	19401	0.0105809	0.998786
330.7/3.3 (23212)	330.657	3.32	23212	0.00767105	0.998685
536.4/15.3 (52633)	536.369	15.34	52633	0.0599633	0.997381
574.3/15.3 (57194)	574.324	15.34	57194	0.0109273	0.996939
307.1/8.7 (20170)	307.109	8.73	20170	0.0285291	0.99658
312.1/1.1 (20670)	312.103	1.1	20670	0.0186101	0.995492
589.5/12.5 (58856)	589.486	12.46	58856	0.0171842	0.990576
711.4/7.8 (69396)	711.377	7.8	69396	0.0104418	0.990028
305.1/9.2 (19964)	305.098	9.17	19964	0.0133675	0.988891
558.4/15.4 (55420)	558.351	15.37	55420	0.0226391	0.987857
306.2/1.1 (20107)	306.159	1.08	20107	0.00410654	0.986855
508.3/15.5 (49000)	508.337	15.53	49000	0.056147	0.986232
391.3/12.5 (32621)	391.284	12.53	32621	0.00571296	0.985109
220.1/1.2 (12565)	220.063	1.22	12565	0.00688423	0.983606
295.2/12.5 (19117)	295.248	12.46	19117	0.0158042	0.981334
374.2/1.0 (30282)	374.239	1.05	30282	0.0100121	0.980937
212.0/1.1 (11948)	212.05	1.1	11948	0.00909412	0.978928
202.1/1.1 (11339)	202.117	1.11	11339	0.0317533	0.976276
389.2/1.0 (32358)	389.249	1.03	32358	0.00832027	0.975788
353.1/6.8 (27201)	353.116	6.76	27201	0.4343	0.974005
432.2/1.1 (38381)	432.244	1.12	38381	0.00891842	0.973916
290.1/1.1 (18598)	290.123	1.1	18598	0.021403	0.965543
776.6/15.8 (73293)	776.571	15.8	73293	0.00730068	0.964189
391.1/6.7 (32539)	391.069	6.74	32539	0.0304536	0.963695
611.5/12.5 (61186)	611.467	12.46	61186	0.012164	0.963315
359.2/5.6 (28199)	359.23	5.65	28199	0.0106493	0.961208
524.2/1.1 (51085)	524.239	1.13	51085	0.00609583	0.959625
480.3/14.5 (45061)	480.307	14.52	45061	0.0151857	0.957226
283.1/9.2 (17873)	283.116	9.17	17873	0.0081402	0.956906
482.2/1.1 (45308)	482.219	1.12	45308	0.00569533	0.956354
522.4/15.7 (50870)	522.353	15.68	50870	0.0159156	0.955505
614.7/2.9 (61478)	614.739	2.9	61478	0.00860499	0.955155
233.1/3.0 (13614)	233.149	3.04	13614	0.00417869	0.953463
611.2/12.5 (61124)	611.24	12.54	61124	0.0126186	0.951575
276.1/1.1 (17164)	276.105	1.1	17164	0.0194203	0.947303
520.3/13.7 (50625)	520.339	13.72	50625	0.0113408	0.945832
531.3/1.1 (52067)	531.315	1.12	52067	0.0124827	0.944075
359.1/9.9 (28128)	359.135	9.94	28128	0.00766228	0.943918
258.1/1.1 (15508)	258.095	1.1	15508	0.0283632	0.943592
260.2/1.2 (15711)	260.161	1.17	15711	0.00542243	0.943561
236.1/1.1 (13747)	236.088	1.1	13747	0.0109218	0.942275
637.5/12.5 (63636)	637.485	12.51	63636	0.0107029	0.940812
274.2/1.0 (17071)	274.186	1.03	17071	0.00660528	0.940738
254.1/1.1 (15219)	254.103	1.12	15219	0.00698531	0.94066
322.2/1.1 (21919)	322.186	1.11	21919	0.00556357	0.939844
237.1/3.5 (13865)	237.122	3.45	13865	0.0054793	0.938952
335.1/6.8 (23877)	335.104	6.79	23877	0.0450367	0.93728
351.3/12.6 (26925)	351.255	12.63	26925	0.00805186	0.936017
480.7/4.9 (45077)	480.741	4.87	45077	0.0066112	0.932607
300.1/1.1 (19448)	300.118	1.14	19448	0.00875529	0.930584
387.2/4.4 (31991)	387.172	4.36	31991	0.0110336	0.925715
293.2/13.9 (18939)	293.208	13.87	18939	0.00607862	0.923357
478.3/13.9 (44778)	478.293	13.87	44778	0.0122823	0.920266
263.1/6.8 (16008)	263.119	6.79	16008	0.0379612	0.917748
220.1/1.1 (12592)	220.128	1.11	12592	0.00881112	0.917202
476.3/1.1 (44519)	476.271	1.11	44519	0.00604665	0.915552
396.2/6.4 (33231)	396.152	6.44	33231	0.0176031	0.914918
242.0/1.1 (14153)	242.043	1.1	14153	0.00744511	0.913041
160.1/1.0 (8842)	160.107	1.01	8842	0.0118147	0.906578
531.2/6.4 (52012)	531.216	6.39	52012	0.013718	0.905745
260.2/1.1 (15724)	260.195	1.09	15724	0.00529697	0.903859
339.2/12.7 (24750)	339.212	12.7	24750	0.00490696	0.903454
353.1/5.1 (27204)	353.116	5.09	27204	0.0068392	0.900717
496.3/15.9 (47373)	496.341	15.87	47373	0.00892362	0.899928
272.1/1.1 (16779)	272.113	1.1	16779	0.00579329	0.895078
334.2/7.8 (23815)	334.211	7.79	23815	0.0167069	0.89372
331.1/6.8 (23247)	331.108	6.77	23247	0.0724364	0.888846
376.2/1.1 (30498)	376.173	1.12	30498	0.00645623	0.887001
667.4/7.8 (66202)	667.412	7.8	66202	0.0199822	0.88557
482.4/13.5 (45385)	482.368	13.53	45385	0.00597559	0.884472
321.2/14.0 (21820)	321.24	13.99	21820	0.0117427	0.883961
482.3/15.7 (45377)	482.324	15.69	45377	0.00540152	0.882642
227.1/10.7 (12951)	227.069	10.68	12951	0.00574514	0.880672
699.2/6.8 (68460)	699.178	6.8	68460	0.0179616	0.87853
309.1/6.8 (20389)	309.126	6.78	20389	0.273346	0.877702
502.3/7.8 (48161)	502.336	7.8	48161	0.0293776	0.873895
700.4/14.5 (68604)	700.407	14.46	68604	0.0119267	0.87362
536.4/15.0 (52631)	536.368	15.04	52631	0.052663	0.867723
325.1/6.8 (22273)	325.121	6.76	22273	0.0173331	0.865376
639.2/6.8 (63747)	639.225	6.84	63747	0.0360058	0.864588
352.0/6.7 (26975)	352.027	6.72	26975	0.0220004	0.862719
166.1/7.8 (9231)	166.085	7.8	9231	0.00921264	0.862663
413.3/12.8 (35673)	413.336	12.83	35673	0.0197596	0.858948
458.3/8.4 (42065)	458.267	8.44	42065	0.034798	0.858524
732.8/6.5 (70788)	732.791	6.48	70788	0.0109075	0.856588
453.3/6.2 (41375)	453.342	6.25	41375	0.00902049	0.854202
297.1/1.1 (19200)	297.093	1.1	19200	0.00603312	0.853653
304.3/13.0 (19935)	304.299	12.99	19935	0.00900007	0.848811
359.2/1.1 (28212)	359.243	1.12	28212	0.0103339	0.848586
322.2/8.5 (21927)	322.197	8.49	21927	0.0090179	0.847672
617.2/6.8 (61739)	617.245	6.82	61739	0.0254246	0.846283
211.1/13.5 (11878)	211.098	13.51	11878	0.00476519	0.840863
439.2/12.7 (39310)	439.209	12.69	39310	0.004515	0.839904
426.2/1.1 (37435)	426.158	1.13	37435	0.00366627	0.838443
269.1/1.1 (16553)	269.111	1.13	16553	0.0163933	0.837825
219.1/1.1 (12522)	219.133	1.12	12522	0.00456709	0.832574
311.7/4.6 (20660)	311.68	4.58	20660	0.00815198	0.830431
322.2/8.5 (21927)	322.197	8.49	21927	0.00616921	0.828394
558.4/15.0 (55423)	558.354	15.03	55423	0.0196977	0.827922
508.3/15.2 (48998)	508.337	15.2	48998	0.0365787	0.827637
443.8/4.7 (40008)	443.764	4.71	40008	0.00524655	0.824976
352.1/3.0 (27001)	352.128	3.05	27001	0.0105497	0.823589
389.3/7.8 (32359)	389.252	7.8	32359	0.00908059	0.823095
709.4/13.4 (69288)	709.433	13.4	69288	0.00685837	0.822339
454.6/3.5 (41515)	454.621	3.55	41515	0.00433245	0.816307
437.1/1.1 (39009)	437.125	1.12	39009	0.00575551	0.815699
288.1/1.1 (18379)	288.115	1.11	18379	0.00349853	0.813955
353.2/13.1 (27315)	353.192	13.1	27315	0.00453607	0.812374
539.3/9.0 (52991)	539.32	9	52991	0.0198381	0.810238
347.1/6.8 (26069)	347.081	6.79	26069	0.0323715	0.808904
291.1/1.0 (18693)	291.128	1.03	18693	0.00601368	0.80422
351.1/14.2 (26795)	351.099	14.23	26795	0.0168273	0.800664
516.3/14.6 (50082)	516.301	14.57	50082	0.00794265	0.799474
657.2/9.8 (65261)	657.243	9.8	65261	0.00562399	0.794303
528.2/1.2 (51618)	528.241	1.17	51618	0.00606205	0.792755
187.1/1.1 (10438)	187.107	1.1	10438	0.0031411	0.789752
424.3/8.1 (37213)	424.255	8.12	37213	0.0149218	0.78903
269.2/13.3 (16586)	269.208	13.32	16586	0.006645	0.788577
324.2/8.6 (22206)	324.211	8.59	22206	0.00985165	0.785963
653.4/14.3 (64939)	653.403	14.26	64939	0.0104018	0.784484
339.2/1.1 (24700)	339.164	1.09	24700	0.00445421	0.781818
279.2/5.5 (17496)	279.17	5.51	17496	0.00937692	0.779313
288.2/1.1 (18440)	288.202	1.09	18440	0.00946388	0.778784
352.1/3.0 (27001)	352.128	3.05	27001	0.00694145	0.771753
310.1/6.8 (20505)	310.129	6.82	20505	0.170987	0.763306
796.1/5.7 (74256)	796.061	5.73	74256	0.00608577	0.762148
615.5/12.5 (61574)	615.504	12.53	61574	0.0134846	0.760655
307.1/6.8 (20169)	307.109	6.76	20169	0.0198164	0.753363
318.3/12.8 (21438)	318.299	12.84	21438	0.0141812	0.751302
454.3/14.2 (41493)	454.293	14.25	41493	0.015579	0.741544
219.2/13.5 (12542)	219.193	13.5	12542	0.0114012	0.739174
500.4/14.7 (47919)	500.391	14.7	47919	0.00480859	0.730428
269.2/1.1 (16571)	269.16	1.09	16571	0.00394701	0.72937
174.1/6.8 (9670)	174.058	6.76	9670	0.0134195	0.723744
315.2/14.0 (21029)	315.156	13.98	21029	0.00796692	0.722366
651.2/12.9 (64736)	651.25	12.91	64736	0.0121343	0.721383
683.2/6.8 (67341)	683.215	6.82	67341	0.0189536	0.71989
449.2/1.2 (40765)	449.216	1.17	40765	0.00425309	0.719276
519.2/1.1 (50436)	519.227	1.12	50436	0.00509047	0.719157
512.2/1.1 (49497)	512.232	1.12	49497	0.00258159	0.718831
748.5/13.4 (71715)	748.504	13.4	71715	0.00466741	0.718619
229.1/1.0 (13207)	229.118	1.03	13207	0.0049962	0.718493
523.2/12.6 (50935)	523.202	12.63	50935	0.006386	0.718158
542.3/13.8 (53343)	542.32	13.75	53343	0.00333931	0.717503
494.3/14.6 (47119)	494.325	14.6	47119	0.0260614	0.717146
453.2/1.1 (41335)	453.209	1.13	41335	0.00529203	0.717077
546.3/1.2 (53865)	546.321	1.15	53865	0.00260211	0.716847
359.2/4.8 (28189)	359.227	4.85	28189	0.00166874	0.716836
375.1/6.8 (30328)	375.098	6.83	30328	0.0416549	0.716019
339.2/14.7 (24692)	339.157	14.71	24692	0.00596453	0.715793
529.3/13.2 (51795)	529.272	13.21	51795	0.0081667	0.7152
265.2/13.8 (16239)	265.215	13.82	16239	0.00350988	0.715046
560.3/14.3 (55636)	560.309	14.32	55636	0.00359822	0.714761
171.1/12.4 (9488)	171.098	12.45	9488	0.00255282	0.714503
575.3/5.6 (57306)	575.283	5.62	57306	0.00765747	0.714033
667.2/12.9 (66140)	667.229	12.91	66140	0.00951037	0.713895
328.1/14.5 (22726)	328.078	14.53	22726	0.00255262	0.713289
316.2/1.1 (21159)	316.184	1.14	21159	0.00241584	0.712549
360.1/3.3 (28260)	360.12	3.27	28260	0.00263714	0.712034
329.2/1.0 (22980)	329.193	1.02	22980	0.00598007	0.711953
589.3/13.2 (58784)	589.272	13.22	58784	0.00612603	0.711497
662.4/15.2 (65806)	662.447	15.23	65806	0.00632875	0.711441
556.3/1.1 (55098)	556.266	1.11	55098	0.00618806	0.711185
622.9/15.6 (62374)	622.854	15.56	62374	0.00794924	0.709957
491.4/13.3 (46694)	491.38	13.31	46694	0.00556336	0.709665
383.2/14.5 (31427)	383.203	14.5	31427	0.0051236	0.709613
470.2/5.0 (43697)	470.22	4.97	43697	0.00405088	0.708762
706.5/15.2 (69076)	706.475	15.18	69076	0.00594813	0.707637
251.2/13.0 (14984)	251.164	13.03	14984	0.00341024	0.70609
543.3/1.1 (53444)	543.266	1.12	53444	0.00466056	0.705599
243.1/6.8 (14242)	243.087	6.85	14242	0.0062594	0.704852
182.1/1.1 (10122)	182.078	1.13	10122	0.00858629	0.704502
267.1/3.5 (16391)	267.133	3.46	16391	0.00215845	0.700569
246.1/1.1 (14568)	246.105	1.09	14568	0.00594543	0.699998
335.2/14.1 (23992)	335.218	14.14	23992	0.00649786	0.698852
361.2/1.1 (28486)	361.247	1.11	28486	0.00283301	0.69727
679.4/6.1 (67086)	679.363	6.07	67086	0.0175572	0.697144
210.1/1.1 (11831)	210.071	1.1	11831	0.00287982	0.696361
436.6/3.8 (38952)	436.627	3.79	38952	0.0176927	0.694286
444.1/1.1 (40034)	444.149	1.12	40034	0.0086598	0.691826
265.2/4.3 (16221)	265.154	4.34	16221	0.00942641	0.691479
203.1/3.0 (11446)	203.138	3.02	11446	0.00517337	0.691392
381.2/13.7 (31216)	381.223	13.68	31216	0.00519072	0.689792
516.3/12.8 (50049)	516.267	12.78	50049	0.00805508	0.689429
496.5/13.5 (47385)	496.523	13.53	47385	0.0198653	0.689336
676.3/1.1 (66808)	676.294	1.12	66808	0.00327407	0.688909
411.4/13.3 (35364)	411.393	13.28	35364	0.00436622	0.686424
237.2/13.7 (13903)	237.184	13.73	13903	0.00292992	0.686395
313.2/5.8 (20817)	313.154	5.84	20817	0.0032164	0.686004
381.2/1.1 (31178)	381.186	1.12	31178	0.0109441	0.683934
352.1/3.4 (27010)	352.132	3.36	27010	0.0100702	0.683089
194.1/1.1 (10845)	194.119	1.11	10845	0.00176421	0.682973
162.0/3.6 (8922)	161.97	3.64	8922	0.00502211	0.682561
568.3/13.7 (56543)	568.337	13.68	56543	0.00471394	0.682507
465.2/1.1 (42991)	465.203	1.12	42991	0.00400523	0.682332
317.2/1.1 (21291)	317.182	1.13	21291	0.0021892	0.682101
344.3/6.3 (25696)	344.255	6.33	25696	0.00316847	0.682086
480.2/4.8 (45021)	480.242	4.79	45021	0.00209647	0.681115
784.6/14.5 (73654)	784.581	14.45	73654	0.00482415	0.681025
180.1/4.7 (10043)	180.101	4.65	10043	0.00450045	0.680716
279.1/1.0 (17405)	279.095	1	17405	0.00855178	0.680484
544.3/13.4 (53611)	544.341	13.4	53611	0.00345647	0.680426
602.2/5.0 (60182)	602.237	5.05	60182	0.00482664	0.680039
480.2/1.1 (45018)	480.238	1.13	45018	0.00474554	0.679094
422.3/5.9 (36898)	422.266	5.91	36898	0.0132105	0.67908
120.1/3.5 (6552)	120.079	3.54	6552	0.0118646	0.677864
522.3/1.1 (50818)	522.255	1.14	50818	0.00590941	0.67764
589.3/14.5 (58822)	589.319	14.45	58822	0.0111214	0.677067
606.3/1.2 (60588)	606.266	1.2	60588	0.00615763	0.676748
472.3/3.9 (44003)	472.273	3.9	44003	0.00453272	0.676588
120.1/1.2 (6571)	120.081	1.16	6571	0.00558612	0.676275
307.1/7.6 (20171)	307.11	7.64	20171	0.00694163	0.675442
397.2/1.1 (33357)	397.181	1.14	33357	0.00735379	0.674595
335.1/4.7 (23880)	335.104	4.69	23880	0.00712325	0.674144
280.1/1.1 (17550)	280.076	1.12	17550	0.00740112	0.673778
320.2/1.2 (21669)	320.171	1.16	21669	0.00239411	0.673699
540.2/1.2 (53058)	540.24	1.15	53058	0.00505075	0.673633
737.3/4.3 (71039)	737.315	4.33	71039	0.00628417	0.673097
374.2/1.1 (30229)	374.168	1.06	30229	0.00523437	0.673072
267.1/1.1 (16387)	267.133	1.14	16387	0.00302899	0.672377
507.3/1.1 (48806)	507.266	1.12	48806	0.00948328	0.671788
743.4/14.5 (71406)	743.438	14.49	71406	0.00885393	0.671552
231.2/3.4 (13477)	231.171	3.41	13477	0.00704376	0.671121
362.0/6.8 (28527)	362.034	6.81	28527	0.00682567	0.670893
361.2/3.1 (28447)	361.202	3.1	28447	0.00504711	0.670109
553.2/1.1 (54728)	553.247	1.11	54728	0.00367789	0.670058
595.3/1.1 (59437)	595.294	1.13	59437	0.00405608	0.669988
245.2/4.6 (14514)	245.186	4.62	14514	0.00796354	0.669539
279.2/13.9 (17514)	279.231	13.86	17514	0.00290148	0.668428
120.1/7.8 (6547)	120.079	7.8	6547	0.00345079	0.667694
521.8/14.3 (50779)	521.828	14.35	50779	0.00898544	0.667328
437.2/1.1 (39058)	437.212	1.11	39058	0.00797429	0.667005
716.5/15.8 (69734)	716.548	15.76	69734	0.00420679	0.666474
483.2/1.1 (45495)	483.215	1.15	45495	0.00493951	0.665671
625.3/1.1 (62582)	625.31	1.14	62582	0.00236154	0.665168
245.2/4.9 (14516)	245.186	4.92	14516	0.00728975	0.664325
345.2/1.1 (25855)	345.227	1.09	25855	0.01129	0.662222
760.5/14.4 (72369)	760.461	14.43	72369	0.0180814	0.66199
590.4/15.2 (58944)	590.426	15.23	58944	0.00995137	0.661779
359.2/5.5 (28197)	359.229	5.5	28197	0.00290762	0.661618
387.3/1.1 (32071)	387.274	1.12	32071	0.00299022	0.660733
468.4/14.2 (43471)	468.421	14.23	43471	0.00695498	0.660635
546.3/5.6 (53829)	546.276	5.62	53829	0.0123981	0.659829
706.4/1.1 (69061)	706.357	1.09	69061	0.00391478	0.658637
226.1/1.1 (12882)	226.103	1.13	12882	0.00308219	0.658568
622.4/4.6 (62345)	622.353	4.6	62345	0.00253515	0.658138
368.2/1.1 (29368)	368.176	1.13	29368	0.00629493	0.656531
640.3/1.1 (63823)	640.298	1.13	63823	0.00339768	0.656476
721.3/1.2 (70049)	721.322	1.18	70049	0.00581269	0.65471
398.2/1.1 (33499)	398.202	1.11	33499	0.00759847	0.654667
346.2/5.5 (25961)	346.177	5.54	25961	0.0144211	0.654121
457.3/4.7 (41927)	457.265	4.66	41927	0.0256678	0.653789
763.3/1.1 (72542)	763.341	1.13	72542	0.0027286	0.651618
332.2/1.1 (23475)	332.182	1.14	23475	0.00307055	0.649671
607.2/13.8 (60689)	607.203	13.81	60689	0.00701468	0.649516
403.2/1.1 (34277)	403.228	1.11	34277	0.00551916	0.649182
338.3/12.8 (24564)	338.263	12.84	24564	0.00333258	0.648891
387.3/12.7 (32074)	387.321	12.68	32074	0.00610776	0.648304
405.2/1.1 (34481)	405.187	1.14	34481	0.00416123	0.648121
653.3/1.1 (64924)	653.317	1.14	64924	0.00387682	0.647667
550.3/6.1 (54373)	550.319	6.11	54373	0.00864244	0.646894
371.1/1.1 (29775)	371.101	1.08	29775	0.0110848	0.64673
289.1/3.8 (18518)	289.137	3.78	18518	0.00790948	0.645838
131.0/1.2 (7124)	130.964	1.23	7124	0.00183766	0.644776
373.2/5.0 (30125)	373.242	5.03	30125	0.00394627	0.644579
522.4/15.3 (50868)	522.352	15.34	50868	0.0112744	0.644386
325.1/8.0 (22275)	325.121	8.01	22275	0.00483296	0.644019
435.3/12.9 (38815)	435.287	12.87	38815	0.00293554	0.643039
258.3/13.0 (15554)	258.279	13	15554	0.0141625	0.642896
389.2/3.6 (32344)	389.239	3.59	32344	0.00412342	0.642854
516.2/1.1 (50021)	516.223	1.12	50021	0.00321887	0.642646
492.3/13.9 (46818)	492.308	13.93	46818	0.0111882	0.64101
340.2/1.1 (24879)	340.198	1.1	24879	0.00327257	0.640388
756.4/1.1 (72154)	756.432	1.12	72154	0.0156874	0.639603
324.2/3.3 (22171)	324.176	3.29	22171	0.0264257	0.638669
730.4/6.2 (70607)	730.378	6.19	70607	0.00602901	0.638305
522.4/14.6 (50873)	522.355	14.55	50873	0.0171222	0.637575
452.2/1.1 (41175)	452.212	1.13	41175	0.00161659	0.636656
635.9/8.1 (63491)	635.878	8.12	63491	0.00948309	0.634595
211.1/1.0 (11899)	211.109	1.02	11899	0.0104006	0.63331
350.3/12.9 (26700)	350.25	12.88	26700	0.0205274	0.632844
351.2/1.1 (26857)	351.174	1.12	26857	0.00586651	0.632264
337.1/3.2 (24279)	337.133	3.2	24279	0.00484649	0.632234
457.2/14.4 (41902)	457.236	14.38	41902	0.00360272	0.632152
605.3/4.0 (60513)	605.314	4.03	60513	0.0123055	0.632117
245.2/4.8 (14510)	245.184	4.8	14510	0.00622849	0.632103
458.3/15.3 (42102)	458.347	15.27	42102	0.00791668	0.631196
689.4/7.8 (67837)	689.395	7.8	67837	0.00435845	0.628809
327.2/12.8 (22688)	327.216	12.84	22688	0.00655928	0.627398
642.4/14.4 (63997)	642.369	14.4	63997	0.0104627	0.627348
413.2/1.1 (35614)	413.223	1.13	35614	0.00249034	0.625969
540.3/13.3 (53097)	540.318	13.28	53097	0.00998073	0.625885
497.2/9.2 (47440)	497.157	9.21	47440	0.0132735	0.62574
349.1/6.8 (26413)	349.08	6.79	26413	0.00850679	0.624954
216.1/5.0 (12259)	216.06	4.99	12259	0.00463801	0.624865
496.3/14.3 (47371)	496.34	14.28	47371	0.00927259	0.624061
318.2/6.0 (21406)	318.181	6.03	21406	0.00286978	0.623407
160.0/3.3 (8799)	160.042	3.3	8799	0.0298439	0.622831
274.1/1.1 (16982)	274.091	1.12	16982	0.00315702	0.62238
653.3/13.5 (64904)	653.278	13.47	64904	0.00569592	0.621983
347.2/1.0 (26168)	347.231	1.04	26168	0.00462623	0.621941
527.2/7.5 (51474)	527.235	7.52	51474	0.0467495	0.621053
375.2/6.0 (30385)	375.212	6.01	30385	0.00990449	0.620983
321.2/13.8 (21826)	321.249	13.78	21826	0.0067316	0.620089
344.3/5.9 (25695)	344.254	5.9	25695	0.00509697	0.619294
277.2/14.1 (17273)	277.179	14.11	17273	0.00710694	0.617987
558.2/1.1 (55357)	558.245	1.11	55357	0.00375974	0.617195
191.1/8.3 (10670)	191.103	8.32	10670	0.00480826	0.61502
729.4/14.4 (70578)	729.417	14.37	70578	0.0133809	0.614866
467.4/14.5 (43322)	467.386	14.5	43322	0.00237589	0.613942
158.1/1.1 (8689)	158.117	1.15	8689	0.00594103	0.612716
461.2/5.2 (42502)	461.242	5.23	42502	0.00758223	0.611203
316.9/1.3 (21224)	316.907	1.26	21224	0.00354032	0.610784
414.2/4.8 (35757)	414.206	4.8	35757	0.0182898	0.610396
255.1/1.1 (15320)	255.143	1.05	15320	0.00260076	0.610249
301.1/3.7 (19589)	301.141	3.65	19589	0.00243847	0.610114
326.4/13.7 (22459)	326.377	13.7	22459	0.00539599	0.609762
520.3/13.9 (50626)	520.34	13.88	50626	0.00710102	0.609467
499.2/6.1 (47705)	499.206	6.14	47705	0.0144196	0.608482
157.0/1.0 (8570)	157.01	1.05	8570	0.00283737	0.607993
773.4/14.4 (73104)	773.443	14.37	73104	0.00955293	0.607312
398.2/1.1 (33470)	398.16	1.13	33470	0.0104484	0.607118
337.2/13.0 (24404)	337.241	13.03	24404	0.00333017	0.60689
467.3/1.1 (43302)	467.258	1.13	43302	0.00285837	0.606688
272.3/14.4 (16829)	272.258	14.45	16829	0.0044139	0.606616
459.2/5.0 (42199)	459.23	4.98	42199	0.012274	0.606507
368.3/13.7 (29416)	368.314	13.66	29416	0.00429808	0.605286
510.2/1.2 (49243)	510.222	1.15	49243	0.00730378	0.604862
564.4/6.4 (56085)	564.357	6.39	56085	0.00376292	0.602605
316.2/5.6 (21190)	316.223	5.58	21190	0.00474528	0.602486
341.2/1.1 (25126)	341.178	1.13	25126	0.00483947	0.602264
756.4/3.4 (72155)	756.432	3.36	72155	0.010261	0.601957
674.5/15.0 (66702)	674.504	15.01	66702	0.00575381	0.601871
353.1/6.8 (27201)	353.116	6.76	27201	0.403087	0.601802
471.2/12.8 (43833)	471.211	12.83	43833	0.00771187	0.601021

## Sheet: Beauveria dead muscle
Sheet 8: S-plot analyses were done comparing B. bassiana ions for growth on dead ant muscle to those found for growth on PBS, dead ant muscles without fungus, and both controls simultaneously. As a cut off p(corr)[1] >0.6 was used. Comparison of these analyses resulted in the following list of ion peaks unique to B. bassiana growth on dead ant muscle tissue
Peak name	M/z	Ret. Time	ID	p[1]	p(corr)[1]
233.1/1.1 (13613)	233.149	1.13	13613	0.0134439	0.987691
227.2/11.8 (13020)	227.163	11.85	13020	0.010108	0.982119
616.4/13.4 (61695)	616.427	13.39	61695	0.0173773	0.981017
269.2/13.3 (16586)	269.208	13.32	16586	0.00967174	0.976658
610.3/1.1 (61029)	610.269	1.12	61029	0.0137372	0.973624
653.3/13.5 (64904)	653.278	13.47	64904	0.0102588	0.971865
288.3/13.2 (18449)	288.253	13.23	18449	0.0138402	0.971471
343.3/12.3 (25552)	343.295	12.28	25552	0.0114279	0.968879
636.3/1.2 (63511)	636.271	1.16	63511	0.00890823	0.968659
524.2/1.1 (51085)	524.239	1.13	51085	0.00581579	0.965388
516.3/12.8 (50049)	516.267	12.78	50049	0.0201959	0.964993
748.5/13.4 (71715)	748.504	13.4	71715	0.011797	0.964806
508.3/15.2 (48998)	508.337	15.2	48998	0.0267159	0.963037
402.4/13.7 (34165)	402.393	13.7	34165	0.0101762	0.96197
660.5/13.4 (65651)	660.452	13.39	65651	0.0170278	0.959967
536.4/15.0 (52631)	536.368	15.04	52631	0.0374701	0.957263
572.4/13.4 (56986)	572.401	13.37	56986	0.0158571	0.956741
329.2/13.2 (23002)	329.23	13.18	23002	0.0133445	0.955685
337.1/13.2 (24235)	337.104	13.18	24235	0.0296886	0.95372
220.1/1.1 (12592)	220.128	1.11	12592	0.00641204	0.952282
482.4/13.5 (45385)	482.368	13.53	45385	0.00652746	0.951928
258.3/13.0 (15554)	258.279	13	15554	0.0303532	0.949106
293.1/1.1 (18897)	293.112	1.08	18897	0.00254161	0.948674
258.1/1.1 (15508)	258.095	1.1	15508	0.0329765	0.948638
491.3/13.3 (46683)	491.307	13.29	46683	0.0193357	0.948065
202.1/1.1 (11339)	202.117	1.11	11339	0.0295598	0.944128
242.2/12.4 (14207)	242.21	12.42	14207	0.0119056	0.942618
625.2/13.2 (62546)	625.213	13.22	62546	0.00876426	0.941538
327.1/1.0 (22541)	327.076	1	22541	0.00475106	0.940637
351.1/14.2 (26795)	351.099	14.23	26795	0.0237954	0.940101
507.3/15.3 (48840)	507.329	15.27	48840	0.0108928	0.936938
704.5/13.4 (68916)	704.478	13.39	68916	0.0143732	0.936492
365.3/13.4 (29002)	365.289	13.44	29002	0.00665676	0.936071
307.2/13.2 (20228)	307.187	13.25	20228	0.0139948	0.935372
428.9/13.4 (37835)	428.892	13.44	37835	0.0147454	0.934619
321.2/14.0 (21820)	321.24	13.99	21820	0.0182076	0.933494
790.4/13.4 (73986)	790.386	13.39	73986	0.0113615	0.933329
228.3/12.9 (13154)	228.268	12.89	13154	0.0081656	0.932267
743.4/14.5 (71406)	743.438	14.49	71406	0.0126067	0.931801
158.2/11.5 (8691)	158.154	11.47	8691	0.00379541	0.931638
345.2/1.1 (25855)	345.227	1.09	25855	0.00805744	0.930112
290.1/1.1 (18598)	290.123	1.1	18598	0.0286363	0.929606
706.5/15.2 (69076)	706.475	15.18	69076	0.0109238	0.926619
251.2/13.0 (14984)	251.164	13.03	14984	0.00628593	0.926229
276.1/1.1 (17164)	276.105	1.1	17164	0.0219992	0.925265
209.2/12.8 (11806)	209.189	12.8	11806	0.00633201	0.925174
174.1/6.8 (9670)	174.058	6.76	9670	0.0193772	0.924299
353.1/13.2 (27174)	353.078	13.2	27174	0.0122661	0.924142
475.3/13.5 (44434)	475.348	13.49	44434	0.01251	0.919765
491.4/13.3 (46694)	491.38	13.31	46694	0.00701773	0.918008
254.2/12.1 (15257)	254.212	12.12	15257	0.0100767	0.917552
326.4/13.7 (22459)	326.377	13.7	22459	0.0118579	0.91334
339.2/11.8 (24715)	339.178	11.8	24715	0.0113166	0.9131
307.1/8.7 (20170)	307.109	8.73	20170	0.0305842	0.911882
430.9/13.4 (38186)	430.888	13.44	38186	0.0193105	0.909405
542.4/13.7 (53357)	542.388	13.74	53357	0.00998146	0.909275
684.4/13.2 (67471)	684.407	13.24	67471	0.00875864	0.909073
515.6/13.0 (49962)	515.55	12.98	49962	0.0150783	0.908028
722.4/12.4 (70136)	722.357	12.43	70136	0.0194348	0.906626
198.2/10.1 (11069)	198.184	10.11	11069	0.00797092	0.900796
338.3/12.8 (24564)	338.263	12.84	24564	0.00720828	0.899803
289.1/3.8 (18518)	289.137	3.78	18518	0.0139491	0.899012
312.1/1.1 (20670)	312.103	1.1	20670	0.0236419	0.897437
296.2/12.4 (19161)	296.161	12.43	19161	0.0101767	0.896313
528.4/13.4 (51682)	528.374	13.36	51682	0.0127715	0.896291
403.2/1.1 (34277)	403.228	1.11	34277	0.00615432	0.895602
291.1/1.0 (18693)	291.128	1.03	18693	0.00986567	0.895583
154.1/1.1 (8443)	154.05	1.12	8443	0.0148167	0.89481
617.2/6.8 (61739)	617.245	6.82	61739	0.0328881	0.892787
557.4/13.3 (55296)	557.35	13.28	55296	0.0154252	0.892735
392.2/12.1 (32752)	392.229	12.14	32752	0.0163474	0.892133
234.2/13.2 (13668)	234.16	13.15	13668	0.0167954	0.892066
310.2/13.2 (20543)	310.235	13.24	20543	0.0115431	0.891706
414.2/13.7 (35749)	414.198	13.73	35749	0.0144584	0.891659
508.3/15.5 (49000)	508.337	15.53	49000	0.0380899	0.890812
227.2/10.1 (13021)	227.164	10.13	13021	0.00872087	0.889988
299.2/13.5 (19410)	299.218	13.54	19410	0.00809343	0.8899
191.1/8.3 (10670)	191.103	8.32	10670	0.00816479	0.889744
581.8/13.3 (58035)	581.839	13.25	58035	0.0117239	0.886725
601.4/13.3 (60119)	601.375	13.26	60119	0.00870333	0.886704
637.4/13.4 (63624)	637.356	13.39	63624	0.00698438	0.884246
535.3/13.3 (52514)	535.333	13.27	52514	0.0156484	0.883763
545.8/13.3 (53781)	545.799	13.27	53781	0.00830273	0.882889
251.2/12.8 (14980)	251.16	12.8	14980	0.0111697	0.881123
149.1/13.2 (8232)	149.059	13.18	8232	0.00792185	0.880883
453.4/13.5 (41380)	453.367	13.5	41380	0.0133664	0.880346
459.5/12.5 (42276)	459.488	12.48	42276	0.0428423	0.879624
230.2/12.5 (13386)	230.248	12.47	13386	0.0642691	0.878558
264.2/12.4 (16138)	264.194	12.41	16138	0.0116261	0.877407
300.1/1.1 (19448)	300.118	1.14	19448	0.0116786	0.876044
324.1/1.1 (22125)	324.121	1.14	22125	0.00684748	0.875462
672.4/14.5 (66560)	672.41	14.5	66560	0.0168996	0.874324
132.1/1.2 (7273)	132.102	1.16	7273	0.00592057	0.870405
228.2/11.5 (13142)	228.195	11.49	13142	0.0515332	0.86912
285.2/13.1 (18140)	285.204	13.13	18140	0.0206659	0.867861
304.3/13.0 (19935)	304.299	12.99	19935	0.0138979	0.867556
536.4/15.3 (52633)	536.369	15.34	52633	0.0484715	0.864012
236.1/1.1 (13747)	236.088	1.1	13747	0.012676	0.863999
214.3/12.4 (12124)	214.253	12.4	12124	0.0156751	0.863847
242.0/1.1 (14153)	242.043	1.1	14153	0.00704854	0.863803
609.2/13.2 (60892)	609.239	13.24	60892	0.00924217	0.861989
359.0/13.7 (28103)	358.978	13.67	28103	0.0405615	0.859758
521.8/14.3 (50779)	521.828	14.35	50779	0.0116894	0.85952
228.2/14.9 (13151)	228.232	14.88	13151	0.00655909	0.858147
509.2/12.8 (49053)	509.168	12.8	49053	0.0554549	0.857444
387.3/13.5 (32062)	387.27	13.47	32062	0.012166	0.856306
457.8/14.4 (41992)	457.763	14.41	41992	0.0106413	0.855721
635.3/13.7 (63416)	635.257	13.68	63416	0.0237335	0.85465
258.2/12.4 (15542)	258.206	12.39	15542	0.0155117	0.853292
771.5/13.3 (72996)	771.451	13.25	72996	0.00635233	0.851434
491.2/3.7 (46606)	491.202	3.66	46606	0.010105	0.848768
579.4/13.3 (57797)	579.361	13.26	57797	0.0118269	0.848684
361.0/13.7 (28377)	360.976	13.66	28377	0.0321624	0.848468
535.2/13.4 (52453)	535.204	13.43	52453	0.0115203	0.848291
627.3/13.3 (62743)	627.258	13.32	62743	0.0104341	0.848281
307.2/13.2 (20238)	307.247	13.18	20238	0.00897691	0.846801
539.2/12.6 (52927)	539.177	12.62	52927	0.0105273	0.846574
556.4/15.9 (55159)	556.441	15.95	55159	0.0161171	0.846473
305.1/9.2 (19964)	305.098	9.17	19964	0.0147384	0.845166
593.2/13.5 (59212)	593.245	13.47	59212	0.0103775	0.845089
716.4/14.5 (69727)	716.436	14.5	69727	0.0189786	0.844798
472.3/3.9 (44003)	472.273	3.9	44003	0.00550152	0.843204
513.3/13.3 (49659)	513.322	13.26	49659	0.017664	0.842523
365.3/12.3 (29001)	365.277	12.27	29001	0.0120144	0.842166
628.4/14.5 (62881)	628.381	14.48	62881	0.0145192	0.841429
269.2/14.2 (16587)	269.21	14.16	16587	0.0099077	0.840941
244.2/13.4 (14395)	244.227	13.35	14395	0.0112694	0.840208
469.3/13.3 (43601)	469.294	13.26	43601	0.0138529	0.839761
337.1/13.5 (24213)	337.076	13.46	24213	0.0101967	0.839738
477.4/13.2 (44667)	477.366	13.18	44667	0.0113193	0.839611
272.2/12.1 (16825)	272.222	12.14	16825	0.00567993	0.839459
634.5/15.2 (63373)	634.452	15.22	63373	0.0184133	0.839119
200.2/13.7 (11206)	200.201	13.66	11206	0.010529	0.838012
568.3/13.2 (56549)	568.347	13.21	56549	0.018804	0.837758
288.2/3.5 (18408)	288.161	3.5	18408	0.00373228	0.836969
434.3/11.9 (38661)	434.27	11.94	38661	0.00883081	0.836252
324.3/13.4 (22214)	324.274	13.36	22214	0.0100936	0.8347
635.3/13.2 (63417)	635.257	13.21	63417	0.0123677	0.831414
398.2/13.7 (33517)	398.225	13.71	33517	0.0250303	0.829431
277.2/13.7 (17287)	277.237	13.7	17287	0.0059553	0.829193
158.1/1.1 (8689)	158.117	1.15	8689	0.0070767	0.827787
577.4/13.4 (57563)	577.354	13.37	57563	0.00855393	0.827573
402.4/13.4 (34163)	402.358	13.44	34163	0.0401622	0.825276
278.2/12.9 (17345)	278.209	12.91	17345	0.0159099	0.824366
228.3/12.4 (13152)	228.265	12.42	13152	0.00736204	0.823813
461.7/4.6 (42547)	461.684	4.58	42547	0.0202641	0.823756
658.3/13.7 (65412)	658.333	13.69	65412	0.00650562	0.82301
297.1/13.5 (19198)	297.081	13.46	19198	0.00761966	0.820673
713.3/1.1 (69493)	713.311	1.11	69493	0.00969312	0.820349
193.2/11.5 (10757)	193.158	11.49	10757	0.0161215	0.818676
543.3/15.0 (53445)	543.276	15.05	53445	0.00818574	0.816482
363.3/16.0 (28756)	363.31	16	28756	0.0163711	0.816098
683.4/13.3 (67388)	683.399	13.26	67388	0.00977	0.815488
787.5/14.5 (73803)	787.462	14.49	73803	0.00833974	0.815377
283.3/13.4 (17942)	283.264	13.44	17942	0.00570167	0.81482
256.2/12.9 (15401)	256.227	12.93	15401	0.0187929	0.814657
263.2/13.1 (16064)	263.221	13.13	16064	0.0163941	0.813761
396.1/2.6 (33222)	396.139	2.62	33222	0.00498487	0.809612
429.3/16.0 (37972)	429.319	15.99	37972	0.0154468	0.80845
744.4/13.2 (71460)	744.45	13.25	71460	0.0204135	0.808129
458.3/15.3 (42102)	458.347	15.27	42102	0.0124371	0.807577
496.5/13.5 (47385)	496.523	13.53	47385	0.0200709	0.807344
347.1/6.8 (26069)	347.081	6.79	26069	0.0406989	0.805511
559.8/13.3 (55559)	559.823	13.28	55559	0.0121518	0.805181
589.8/13.3 (58868)	589.823	13.28	58868	0.00891969	0.804038
250.2/11.5 (14896)	250.177	11.49	14896	0.0422695	0.803852
485.2/12.3 (45770)	485.193	12.3	45770	0.0201559	0.80381
397.2/12.1 (33363)	397.183	12.14	33363	0.0194468	0.803449
551.2/13.4 (54440)	551.178	13.45	54440	0.015453	0.802412
385.2/14.5 (31688)	385.202	14.47	31688	0.00936175	0.801882
546.4/15.2 (53896)	546.4	15.25	53896	0.0151871	0.801531
760.5/14.4 (72369)	760.461	14.43	72369	0.0236829	0.799506
345.2/12.9 (25854)	345.226	12.86	25854	0.0101971	0.799301
655.0/13.7 (65044)	655.026	13.66	65044	0.0173191	0.798806
272.3/12.5 (16830)	272.258	12.52	16830	0.00442981	0.798312
493.2/12.8 (46892)	493.191	12.79	46892	0.0696074	0.798142
268.2/13.0 (16507)	268.226	12.99	16507	0.00481878	0.797972
371.3/13.1 (29854)	371.326	13.15	29854	0.012807	0.797939
359.1/9.9 (28128)	359.135	9.94	28128	0.0210284	0.796204
272.1/1.1 (16779)	272.113	1.1	16779	0.00725398	0.795717
227.1/10.7 (12951)	227.069	10.68	12951	0.0155654	0.794482
214.2/10.2 (12118)	214.179	10.2	12118	0.0176029	0.794074
175.1/11.5 (9767)	175.147	11.49	9767	0.0119015	0.793856
619.9/15.7 (62048)	619.861	15.68	62048	0.00633644	0.790337
280.1/1.1 (17550)	280.076	1.12	17550	0.0114976	0.789488
263.1/6.8 (16008)	263.119	6.79	16008	0.0427839	0.789227
349.3/15.1 (26520)	349.295	15.06	26520	0.00875177	0.788395
211.2/11.5 (11930)	211.169	11.5	11930	0.018646	0.786502
369.4/13.7 (29585)	369.382	13.72	29585	0.0132532	0.786063
349.2/4.7 (26489)	349.182	4.71	26489	0.0107588	0.784206
655.9/14.3 (65115)	655.88	14.3	65115	0.00989429	0.783613
431.2/5.4 (38253)	431.249	5.36	38253	0.0079469	0.783057
281.2/13.4 (17745)	281.247	13.43	17745	0.0114385	0.78266
548.8/13.3 (54169)	548.834	13.28	54169	0.00905169	0.782538
263.2/13.4 (16071)	263.237	13.43	16071	0.0063369	0.781274
353.1/6.8 (27201)	353.116	6.76	27201	0.367801	0.779897
374.3/13.0 (30297)	374.325	13	30297	0.0144656	0.779523
563.4/12.7 (55981)	563.376	12.71	55981	0.0052521	0.778948
226.2/10.1 (12915)	226.18	10.13	12915	0.0292556	0.778241
360.1/3.3 (28260)	360.12	3.27	28260	0.00556555	0.777877
589.5/12.5 (58856)	589.486	12.46	58856	0.0126109	0.776924
324.3/13.6 (22211)	324.25	13.6	22211	0.00540031	0.776062
701.0/13.7 (68639)	701.003	13.66	68639	0.00833292	0.775979
537.2/13.1 (52683)	537.224	13.07	52683	0.0140565	0.775745
527.2/13.0 (51482)	527.246	12.95	51482	0.00840597	0.774917
347.1/8.0 (26078)	347.104	8	26078	0.00539565	0.774139
721.4/13.2 (70063)	721.354	13.24	70063	0.00911479	0.772746
523.8/13.3 (51036)	523.786	13.27	51036	0.00971678	0.772443
633.9/14.3 (63306)	633.868	14.3	63306	0.00820491	0.771532
454.4/15.1 (41503)	454.373	15.08	41503	0.00739123	0.770142
649.2/13.4 (64576)	649.241	13.36	64576	0.0172191	0.768942
605.8/15.7 (60555)	605.835	15.7	60555	0.00580194	0.768241
365.1/14.1 (28930)	365.137	14.11	28930	0.0200451	0.767801
226.2/12.4 (12914)	226.18	12.42	12914	0.0117362	0.767418
339.2/1.1 (24700)	339.164	1.09	24700	0.00628471	0.767309
639.2/6.8 (63747)	639.225	6.84	63747	0.0437222	0.767288
363.0/13.6 (28655)	362.972	13.65	28655	0.0123194	0.76613
415.3/15.1 (35992)	415.303	15.06	35992	0.00708774	0.764916
295.2/12.5 (19117)	295.248	12.46	19117	0.0133883	0.764267
332.1/1.0 (23392)	332.09	1.04	23392	0.00608884	0.76419
383.2/14.5 (31427)	383.203	14.5	31427	0.00791023	0.764046
226.1/1.1 (12882)	226.103	1.13	12882	0.00799642	0.761285
268.2/11.5 (16504)	268.187	11.5	16504	0.0134394	0.761282
306.2/3.3 (20113)	306.166	3.27	20113	0.00792319	0.760742
266.2/11.5 (16303)	266.151	11.49	16303	0.0135292	0.760605
558.4/15.4 (55420)	558.351	15.37	55420	0.0147827	0.758744
589.8/14.4 (58872)	589.842	14.36	58872	0.0125192	0.757628
339.1/1.1 (24660)	339.116	1.1	24660	0.00917343	0.75737
413.3/12.8 (35673)	413.336	12.83	35673	0.0140219	0.757334
302.1/1.1 (19692)	302.125	1.11	19692	0.0119035	0.755994
651.2/13.2 (64731)	651.226	13.2	64731	0.0138185	0.755503
631.4/14.3 (63117)	631.39	14.33	63117	0.011863	0.754504
212.1/1.1 (11964)	212.102	1.12	11964	0.00403927	0.753594
116.1/13.7 (6287)	116.053	13.66	6287	0.00443994	0.752751
251.2/14.2 (14982)	251.163	14.21	14982	0.00899439	0.751723
682.4/12.5 (67305)	682.368	12.49	67305	0.00750029	0.750401
310.1/6.8 (20505)	310.129	6.82	20505	0.210276	0.749969
180.2/10.2 (10048)	180.173	10.16	10048	0.00585105	0.749817
658.5/14.9 (65442)	658.472	14.92	65442	0.00789129	0.749484
667.2/12.9 (66140)	667.229	12.91	66140	0.0128387	0.749367
149.0/14.0 (8194)	149.023	13.98	8194	0.00842511	0.749212
297.2/15.9 (19249)	297.24	15.93	19249	0.00578185	0.747289
359.2/13.4 (28209)	359.24	13.44	28209	0.00770971	0.746124
522.4/14.6 (50873)	522.355	14.55	50873	0.0185102	0.745924
677.3/5.1 (66927)	677.34	5.07	66927	0.0110286	0.744937
449.3/14.4 (40807)	449.287	14.4	40807	0.0563623	0.744213
163.1/3.3 (9092)	163.107	3.3	9092	0.0371328	0.742823
637.3/13.5 (63601)	637.308	13.46	63601	0.00605275	0.741815
294.2/12.1 (19018)	294.204	12.11	19018	0.00886315	0.741457
344.3/13.4 (25701)	344.315	13.41	25701	0.00752286	0.740874
463.4/12.9 (42781)	463.354	12.86	42781	0.0032932	0.737971
590.4/15.2 (58944)	590.426	15.23	58944	0.0148875	0.737927
353.4/13.6 (27360)	353.351	13.6	27360	0.00365015	0.737755
324.3/13.2 (22213)	324.272	13.21	22213	0.0054638	0.737306
410.2/3.3 (35148)	410.176	3.3	35148	0.106378	0.734338
244.2/10.1 (14389)	244.19	10.13	14389	0.0158933	0.73342
272.3/14.4 (16829)	272.258	14.45	16829	0.00844157	0.73325
649.3/14.5 (64598)	649.314	14.48	64598	0.00812472	0.73131
327.3/15.0 (22703)	327.25	15.03	22703	0.00947189	0.729201
572.3/13.1 (56922)	572.26	13.08	56922	0.00924504	0.728089
299.2/11.8 (19405)	299.184	11.79	19405	0.00494616	0.727947
567.2/1.1 (56380)	567.236	1.14	56380	0.00434894	0.724991
447.3/13.3 (40552)	447.281	13.26	40552	0.0114214	0.72457
261.1/10.6 (15792)	261.108	10.63	15792	0.0110003	0.723916
351.2/14.8 (26919)	351.237	14.78	26919	0.00798612	0.723609
595.3/13.2 (59457)	595.345	13.25	59457	0.00773353	0.723574
335.3/14.3 (23999)	335.278	14.33	23999	0.0069923	0.722566
381.3/12.3 (31222)	381.251	12.27	31222	0.00715553	0.720515
488.2/12.8 (46223)	488.238	12.81	46223	0.0376477	0.720268
441.2/12.2 (39630)	441.21	12.18	39630	0.0129527	0.719987
766.5/15.1 (72754)	766.531	15.13	72754	0.0119977	0.719934
664.5/13.7 (65963)	664.461	13.69	65963	0.00553859	0.719392
323.2/13.3 (22016)	323.161	13.26	22016	0.00666745	0.719035
355.2/12.4 (27638)	355.245	12.43	27638	0.0100478	0.716506
485.3/15.3 (45859)	485.347	15.27	45859	0.00811013	0.715697
355.2/14.2 (27635)	355.225	14.16	27635	0.0171557	0.714997
608.3/15.6 (60821)	608.31	15.63	60821	0.00654403	0.714672
236.2/10.2 (13773)	236.162	10.2	13773	0.0180648	0.713924
223.1/13.5 (12720)	223.063	13.46	12720	0.00507926	0.713552
283.1/9.2 (17873)	283.116	9.17	17873	0.00843814	0.712515
637.2/13.1 (63576)	637.213	13.14	63576	0.0227003	0.712373
781.4/16.0 (73518)	781.426	16.01	73518	0.00994557	0.711565
537.3/14.4 (52739)	537.339	14.41	52739	0.050769	0.710839
603.9/13.3 (60365)	603.851	13.27	60365	0.00782249	0.710442
512.4/16.0 (49556)	512.415	15.97	49556	0.0150984	0.710124
351.2/1.1 (26857)	351.174	1.12	26857	0.00741697	0.708984
366.1/14.1 (29068)	366.14	14.1	29068	0.00855372	0.708367
573.4/15.2 (57102)	573.399	15.25	57102	0.00473083	0.70797
195.1/14.2 (10884)	195.101	14.21	10884	0.00910283	0.707866
335.2/12.9 (23956)	335.157	12.89	23956	0.00291691	0.70699
494.3/14.6 (47119)	494.325	14.6	47119	0.022445	0.70622
471.2/12.8 (43833)	471.211	12.83	43833	0.0136514	0.705984
347.2/1.1 (26130)	347.191	1.09	26130	0.00262323	0.705558
249.2/13.9 (14818)	249.184	13.92	14818	0.0161914	0.704537
339.3/13.4 (24762)	339.251	13.43	24762	0.0128645	0.703925
304.3/12.5 (19933)	304.284	12.51	19933	0.00452033	0.703214
203.1/3.0 (11446)	203.138	3.02	11446	0.00737048	0.703148
437.8/1.0 (39138)	437.818	1.01	39138	0.00364197	0.702912
237.1/3.5 (13865)	237.122	3.45	13865	0.00230661	0.702282
558.4/15.0 (55423)	558.354	15.03	55423	0.00938743	0.70193
113.0/3.7 (6019)	112.955	3.67	6019	0.0052338	0.701911
265.3/14.9 (16246)	265.251	14.95	16246	0.00749596	0.70189
700.4/13.2 (68614)	700.424	13.23	68614	0.0182487	0.701679
156.0/12.9 (8504)	156.041	12.93	8504	0.00372906	0.701605
584.5/15.9 (58297)	584.472	15.88	58297	0.00684239	0.701541
425.3/13.3 (37358)	425.27	13.25	37358	0.0087856	0.701425
614.4/15.0 (61466)	614.446	14.95	61466	0.00657337	0.701059
305.3/15.0 (20044)	305.268	15.05	20044	0.00697201	0.700721
303.2/14.4 (19829)	303.231	14.35	19829	0.00255825	0.700571
545.3/1.1 (53743)	545.315	1.13	53743	0.00327551	0.700388
227.2/14.9 (13053)	227.201	14.91	13053	0.0046539	0.700108
327.1/3.9 (22610)	327.092	3.9	22610	0.00188687	0.699906
537.8/13.3 (52786)	537.813	13.26	52786	0.0119736	0.699768
353.2/12.9 (27313)	353.19	12.94	27313	0.00903653	0.699699
587.4/14.4 (58649)	587.365	14.36	58649	0.0123027	0.69905
325.1/12.0 (22265)	325.105	12.04	22265	0.00916888	0.698887
425.2/15.5 (37320)	425.214	15.47	37320	0.0104999	0.698222
593.2/13.1 (59189)	593.187	13.07	59189	0.0159465	0.697937
331.2/1.1 (23329)	331.198	1.11	23329	0.00196802	0.697766
656.4/13.2 (65191)	656.399	13.22	65191	0.0164853	0.697538
531.3/1.1 (52067)	531.315	1.12	52067	0.0163305	0.697362
149.0/14.5 (8196)	149.023	14.51	8196	0.00997609	0.697238
590.3/12.8 (58899)	590.269	12.84	58899	0.00676049	0.697062
307.1/7.6 (20171)	307.11	7.64	20171	0.00543819	0.696967
476.3/1.1 (44519)	476.271	1.11	44519	0.00517806	0.696677
389.2/1.0 (32358)	389.249	1.03	32358	0.00596685	0.695816
471.8/13.3 (43931)	471.773	13.25	43931	0.0118372	0.694738
157.1/1.1 (8628)	157.099	1.12	8628	0.00161107	0.694522
611.3/1.1 (61146)	611.281	1.13	61146	0.00525704	0.692844
457.2/4.3 (41873)	457.211	4.26	41873	0.0115801	0.691562
611.2/12.5 (61124)	611.24	12.54	61124	0.0128093	0.691562
684.2/1.1 (67428)	684.239	1.11	67428	0.00178003	0.691297
255.1/1.1 (15311)	255.127	1.13	15311	0.00248738	0.691274
341.2/1.1 (25126)	341.178	1.13	25126	0.0077415	0.690593
616.5/13.1 (61699)	616.46	13.11	61699	0.00466673	0.68966
444.3/1.1 (40118)	444.282	1.13	40118	0.00258519	0.688925
586.4/13.8 (58533)	586.415	13.83	58533	0.00616718	0.688603
279.1/14.5 (17369)	279.089	14.51	17369	0.00328037	0.688272
160.1/1.0 (8842)	160.107	1.01	8842	0.0150669	0.687218
722.5/15.2 (70156)	722.505	15.18	70156	0.012107	0.687125
319.2/15.1 (21567)	319.224	15.08	21567	0.00295461	0.687101
377.2/15.5 (30665)	377.235	15.48	30665	0.00609412	0.687002
359.2/5.6 (28199)	359.23	5.65	28199	0.010219	0.686563
551.2/13.1 (54447)	551.235	13.09	54447	0.0102761	0.68414
358.4/13.8 (28070)	358.368	13.78	28070	0.0157386	0.684054
461.3/13.3 (42537)	461.333	13.25	42537	0.00313851	0.683455
437.4/13.2 (39105)	437.373	13.19	39105	0.00812124	0.683297
436.3/12.2 (38915)	436.254	12.2	38915	0.0121388	0.682005
237.1/1.1 (13854)	237.087	1.12	13854	0.00296785	0.681727
376.2/1.1 (30498)	376.173	1.12	30498	0.00457207	0.681714
557.3/14.7 (55277)	557.314	14.75	55277	0.009613	0.681017
348.2/6.2 (26330)	348.237	6.24	26330	0.00593911	0.680725
355.2/1.1 (27599)	355.16	1.08	27599	0.00436237	0.68035
478.3/13.9 (44778)	478.293	13.87	44778	0.00911507	0.679536
271.2/14.4 (16720)	271.152	14.38	16720	0.00943154	0.678784
622.9/14.3 (62378)	622.878	14.34	62378	0.00645448	0.677418
214.1/1.1 (12097)	214.078	1.12	12097	0.00367082	0.677402
309.1/12.0 (20403)	309.131	12.03	20403	0.0198839	0.676833
600.5/15.9 (60027)	600.467	15.92	60027	0.0107689	0.676548
515.8/13.3 (49986)	515.797	13.28	49986	0.0120792	0.676278
493.3/14.4 (46985)	493.313	14.42	46985	0.0558366	0.676135
238.2/9.4 (13952)	238.177	9.36	13952	0.0128871	0.675647
306.2/1.1 (20107)	306.159	1.08	20107	0.00366603	0.674997
229.1/3.5 (13206)	229.118	3.51	13206	0.0038847	0.674784
451.4/16.0 (41098)	451.362	15.99	41098	0.00915704	0.67335
267.2/13.9 (16418)	267.171	13.88	16418	0.0098926	0.672948
350.3/12.8 (26710)	350.254	12.83	26710	0.0185462	0.672846
615.5/12.5 (61574)	615.504	12.53	61574	0.0092675	0.672831
353.2/13.1 (27315)	353.192	13.1	27315	0.00458906	0.672715
311.2/13.5 (20632)	311.219	13.53	20632	0.00417763	0.672644
281.0/13.5 (17644)	281.05	13.46	17644	0.00492681	0.672253
335.1/14.2 (23928)	335.125	14.24	23928	0.0274139	0.67213
178.1/4.6 (9931)	178.086	4.58	9931	0.0105107	0.670815
779.5/14.4 (73441)	779.515	14.36	73441	0.00780076	0.670445
316.3/14.3 (21197)	316.284	14.3	21197	0.0054714	0.6702
699.2/6.8 (68460)	699.178	6.8	68460	0.0174464	0.670118
427.2/1.1 (37588)	427.223	1.11	37588	0.00231266	0.669623
597.3/13.5 (59651)	597.317	13.46	59651	0.00624347	0.668363
436.3/13.2 (38925)	436.266	13.16	38925	0.00515247	0.667808
160.0/3.0 (8813)	160.048	2.97	8813	0.00250501	0.667293
612.4/13.2 (61255)	612.371	13.23	61255	0.0109855	0.666541
220.1/1.2 (12565)	220.063	1.22	12565	0.00615787	0.664866
254.1/1.1 (15219)	254.103	1.12	15219	0.0057569	0.663312
399.2/14.3 (33659)	399.25	14.34	33659	0.0429254	0.662878
397.3/15.2 (33414)	397.293	15.25	33414	0.00607467	0.662479
387.2/4.4 (31991)	387.172	4.36	31991	0.00931577	0.662312
522.3/1.1 (50818)	522.255	1.14	50818	0.00529212	0.662227
270.1/13.5 (16620)	270.097	13.49	16620	0.00415789	0.662059
468.4/16.0 (43469)	468.392	15.96	43469	0.0139611	0.661614
377.2/14.2 (30653)	377.207	14.15	30653	0.0112709	0.661036
665.3/5.5 (66029)	665.328	5.51	66029	0.00524916	0.660805
671.2/6.8 (66453)	671.157	6.8	66453	0.0128742	0.659371
291.3/14.3 (18735)	291.252	14.3	18735	0.00815427	0.658548
330.7/3.3 (23212)	330.657	3.32	23212	0.011617	0.65845
246.1/1.1 (14568)	246.105	1.09	14568	0.00828137	0.658233
120.1/3.5 (6552)	120.079	3.54	6552	0.0149582	0.65809
523.2/12.6 (50935)	523.202	12.63	50935	0.00796908	0.65741
245.1/1.1 (14448)	245.094	1.12	14448	0.00247637	0.657356
212.0/1.1 (11948)	212.05	1.1	11948	0.00645032	0.656636
350.3/13.7 (26737)	350.305	13.73	26737	0.00295398	0.656291
621.2/13.2 (62179)	621.24	13.15	62179	0.0242002	0.655869
577.1/13.8 (57487)	577.131	13.75	57487	0.00519603	0.654273
582.3/8.5 (58094)	582.322	8.54	58094	0.00695757	0.654051
288.2/1.1 (18440)	288.202	1.09	18440	0.00480916	0.653676
361.2/14.4 (28481)	361.234	14.36	28481	0.0205183	0.653526
796.5/14.4 (74294)	796.54	14.36	74294	0.0221436	0.653495
477.2/4.9 (44623)	477.24	4.88	44623	0.008213	0.652963
294.2/1.1 (18993)	294.151	1.12	18993	0.00599556	0.652693
325.1/8.0 (22275)	325.121	8.01	22275	0.003813	0.6522
481.3/12.5 (45217)	481.338	12.52	45217	0.00357368	0.651302
517.4/16.0 (50254)	517.37	15.96	50254	0.00652179	0.650359
294.2/12.9 (19013)	294.181	12.91	19013	0.00696607	0.65026
199.1/5.6 (11137)	199.143	5.56	11137	0.00682033	0.649617
185.0/1.1 (10270)	184.977	1.12	10270	0.00406733	0.649451
522.4/15.7 (50870)	522.353	15.68	50870	0.00834232	0.649362
540.2/3.4 (53050)	540.232	3.36	53050	0.0168229	0.649309
658.3/3.4 (65381)	658.274	3.36	65381	0.0460556	0.649158
496.3/14.1 (47370)	496.339	14.05	47370	0.00429758	0.649071
177.2/14.3 (9864)	177.163	14.29	9864	0.00569722	0.648773
480.3/14.5 (45061)	480.307	14.52	45061	0.0110055	0.647686
530.3/13.4 (51908)	530.251	13.45	51908	0.00866718	0.647209
646.5/15.9 (64386)	646.475	15.86	64386	0.00429368	0.646997
663.9/14.3 (65913)	663.866	14.26	65913	0.00577903	0.646323
297.1/9.5 (19190)	297.054	9.52	19190	0.00638546	0.645908
630.3/13.7 (63011)	630.301	13.69	63011	0.00857841	0.64565
683.4/15.2 (67396)	683.434	15.19	67396	0.00910752	0.644008
405.3/14.4 (34520)	405.261	14.38	34520	0.0384678	0.643828
243.1/4.5 (14273)	243.134	4.48	14273	0.00382987	0.643005
564.9/3.4 (56117)	564.905	3.36	56117	0.00938491	0.642767
307.1/3.3 (20206)	307.147	3.35	20206	0.00479533	0.642073
331.2/15.1 (23351)	331.223	15.12	23351	0.00724971	0.640604
674.5/15.0 (66702)	674.504	15.01	66702	0.00714491	0.639963
260.2/1.1 (15724)	260.195	1.09	15724	0.00336992	0.639377
353.2/12.1 (27264)	353.157	12.09	27264	0.0146992	0.639051
439.2/12.7 (39310)	439.209	12.69	39310	0.00715856	0.638715
351.3/12.6 (26925)	351.255	12.63	26925	0.00757543	0.638671
765.4/1.1 (72669)	765.379	1.14	72669	0.00299358	0.638104
581.4/14.4 (58007)	581.365	14.41	58007	0.04069	0.637405
335.0/13.6 (23853)	335.014	13.64	23853	0.00852608	0.63693
424.4/16.0 (37223)	424.363	15.99	37223	0.0120578	0.636535
465.3/14.4 (43038)	465.261	14.42	43038	0.0223532	0.636235
239.2/12.9 (14022)	239.161	12.9	14022	0.00390691	0.635962
463.3/15.2 (42775)	463.302	15.25	42775	0.00945743	0.635675
532.4/14.4 (52201)	532.384	14.41	52201	0.0844878	0.634158
352.3/13.3 (27126)	352.32	13.33	27126	0.00491237	0.634025
523.1/12.3 (50919)	523.145	12.31	50919	0.0138863	0.632842
526.4/15.0 (51400)	526.395	14.96	51400	0.00436699	0.63275
284.3/13.5 (18040)	284.331	13.49	18040	0.00983679	0.632541
577.2/13.1 (57499)	577.215	13.06	57499	0.0129793	0.632052
492.3/13.9 (46818)	492.308	13.93	46818	0.00805662	0.631063
428.4/13.6 (37791)	428.373	13.6	37791	0.0260147	0.630487
653.3/1.1 (64924)	653.317	1.14	64924	0.00802181	0.630338
691.5/14.4 (67996)	691.462	14.38	67996	0.0191016	0.62924
427.2/1.2 (37559)	427.181	1.17	37559	0.00473515	0.629159
421.2/14.3 (36735)	421.232	14.34	36735	0.0290906	0.629082
516.3/1.1 (50094)	516.312	1.12	50094	0.0029641	0.628827
313.2/5.8 (20817)	313.154	5.84	20817	0.00316352	0.62843
301.1/14.5 (19588)	301.141	14.49	19588	0.0150691	0.627386
245.2/4.6 (14514)	245.186	4.62	14514	0.00772805	0.626728
387.3/12.7 (32074)	387.321	12.68	32074	0.00347741	0.626668
274.1/1.1 (16982)	274.091	1.12	16982	0.00302271	0.625553
480.3/12.2 (45045)	480.278	12.24	45045	0.00661938	0.625083
423.2/12.7 (37017)	423.235	12.68	37017	0.0116513	0.624921
195.2/13.7 (10910)	195.174	13.73	10910	0.00448054	0.624888
313.2/14.3 (20845)	313.233	14.3	20845	0.0090302	0.624193
496.2/3.3 (47295)	496.174	3.28	47295	0.0415636	0.62417
231.2/3.8 (13474)	231.17	3.8	13474	0.00531449	0.623913
332.3/13.4 (23511)	332.33	13.43	23511	0.00816637	0.623857
330.2/4.1 (23164)	330.202	4.06	23164	0.00213727	0.623671
473.3/16.0 (44178)	473.344	15.97	44178	0.00751913	0.623435
642.4/14.4 (63997)	642.369	14.4	63997	0.0177064	0.622594
607.2/13.8 (60689)	607.203	13.81	60689	0.0099126	0.622308
324.2/3.3 (22171)	324.176	3.29	22171	0.0566753	0.62155
437.4/14.2 (39103)	437.371	14.15	39103	0.00362121	0.6201
785.3/12.9 (73682)	785.272	12.93	73682	0.00645457	0.619998
620.4/14.4 (62127)	620.437	14.4	62127	0.0714618	0.619053
651.2/12.9 (64736)	651.25	12.91	64736	0.0097714	0.618895
375.2/15.2 (30418)	375.25	15.25	30418	0.00717065	0.618083
329.2/1.0 (22980)	329.193	1.02	22980	0.00549361	0.618048
488.4/14.4 (46296)	488.358	14.41	46296	0.0718752	0.617861
444.3/14.4 (40129)	444.332	14.4	40129	0.0574192	0.617254
295.2/4.1 (19088)	295.165	4.14	19088	0.00154883	0.617237
576.4/14.4 (57446)	576.41	14.4	57446	0.0790702	0.617047
788.5/13.3 (73861)	788.475	13.26	73861	0.0152274	0.616631
454.3/14.2 (41493)	454.293	14.25	41493	0.0152932	0.616615
356.3/12.5 (27777)	356.298	12.49	27777	0.00539528	0.616276
772.5/13.3 (73045)	772.461	13.27	73045	0.00754391	0.616219
308.1/1.1 (20278)	308.121	1.1	20278	0.00470218	0.615294
721.4/14.5 (70074)	721.391	14.5	70074	0.00954699	0.615013
697.2/13.0 (68326)	697.235	13.03	68326	0.00686714	0.614535
441.2/15.4 (39610)	441.187	15.38	39610	0.00766529	0.613743
639.3/5.8 (63763)	639.303	5.76	63763	0.00355063	0.613622
237.0/1.1 (13836)	236.998	1.12	13836	0.00324263	0.613448
609.4/14.3 (60964)	609.378	14.34	60964	0.00916663	0.613433
501.8/13.3 (48069)	501.775	13.26	48069	0.00497555	0.613312
475.3/6.2 (44433)	475.326	6.15	44433	0.017755	0.613293
341.3/16.0 (25174)	341.266	15.96	25174	0.0085856	0.612959
574.3/15.3 (57194)	574.324	15.34	57194	0.00603663	0.612509
427.3/14.4 (37628)	427.305	14.41	37628	0.0378022	0.612278
346.2/5.9 (25999)	346.228	5.88	25999	0.0025299	0.610959
376.2/1.2 (30530)	376.219	1.2	30530	0.00364268	0.610954
515.4/14.4 (49946)	515.358	14.41	49946	0.0396018	0.610848
421.2/3.3 (36695)	421.165	3.33	36695	0.0140553	0.610462
709.4/13.4 (69288)	709.433	13.4	69288	0.00668582	0.609865
282.1/10.1 (17801)	282.145	10.13	17801	0.00866554	0.609837
242.3/13.0 (14212)	242.284	12.98	14212	0.00301015	0.609791
251.1/1.2 (14970)	251.149	1.2	14970	0.00236635	0.609395
369.1/1.1 (29498)	369.137	1.13	29498	0.00264064	0.608797
335.1/6.8 (23877)	335.104	6.79	23877	0.0323561	0.608428
683.2/6.8 (67341)	683.215	6.82	67341	0.01875	0.606257
471.3/14.4 (43911)	471.331	14.41	43911	0.0386053	0.605934
661.4/13.2 (65724)	661.354	13.23	65724	0.00770385	0.605467
644.5/15.9 (64202)	644.492	15.88	64202	0.0100842	0.605124
630.3/13.2 (63010)	630.3	13.21	63010	0.00651581	0.605028
383.3/14.4 (31451)	383.279	14.38	31451	0.0279897	0.604768
316.2/14.1 (21195)	316.248	14.12	21195	0.00410081	0.604134
316.2/5.6 (21190)	316.223	5.58	21190	0.00385633	0.604078
625.4/14.4 (62603)	625.391	14.4	62603	0.0364279	0.604059
359.2/1.1 (28138)	359.155	1.13	28138	0.0054478	0.602908
496.2/1.1 (47318)	496.231	1.12	47318	0.00532729	0.602629
599.3/14.4 (59893)	599.34	14.38	59893	0.011884	0.601365

## Sheet: Metarhizium dead brain
Sheet 9: S-plot analyses were done comparing M. anisopliae ions for growth on dead ant brain to those found for growth on PBS, dead ant brains without fungus, and both controls simultaneously. As a cut off p(corr)[1] >0.6 was used. Comparison of these analyses resulted in the following list of ion peaks unique to M. anisopliae growth on dead ant brain tissue
Peak name	M/z	Ret. Time	ID	p[1]	p(corr)[1]
657.2/11.1 (65253)	657.238	11.05	65253	0.0745566	0.850994
120.1/1.2 (6571)	120.081	1.16	6571	0.00345466	0.848431
617.3/13.2 (61789)	617.329	13.21	61789	0.0188032	0.799404
724.3/1.1 (70236)	724.32	1.13	70236	0.00260828	0.736381
305.2/14.8 (20033)	305.233	14.77	20033	0.00827018	0.732285
398.2/1.1 (33470)	398.16	1.13	33470	0.00619076	0.719567
573.3/13.2 (57065)	573.309	13.21	57065	0.00922651	0.719394
281.1/3.6 (17689)	281.113	3.61	17689	0.00314074	0.719231
289.2/13.9 (18539)	289.156	13.86	18539	0.0147867	0.719221
269.1/1.1 (16553)	269.111	1.13	16553	0.00518955	0.718871
658.3/4.3 (65387)	658.277	4.29	65387	0.00467397	0.718787
727.5/15.1 (70461)	727.463	15.07	70461	0.0115427	0.718576
188.0/1.1 (10485)	188.037	1.12	10485	0.00725075	0.718459
433.1/12.4 (38467)	433.149	12.44	38467	0.00319946	0.717741
109.1/7.9 (5954)	109.102	7.92	5954	0.00390589	0.717623
390.3/15.0 (32491)	390.301	15	32491	0.0252463	0.716965
393.2/14.1 (32840)	393.181	14.12	32840	0.00938334	0.716584
467.2/1.1 (43279)	467.225	1.09	43279	0.00451559	0.716574
344.3/15.8 (25703)	344.319	15.77	25703	0.0158675	0.716544
279.1/1.0 (17405)	279.095	1	17405	0.00727677	0.716015
458.7/1.1 (42115)	458.693	1.11	42115	0.00599902	0.715246
619.9/15.7 (62049)	619.869	15.66	62049	0.025726	0.715119
401.2/1.1 (33957)	401.208	1.12	33957	0.00218767	0.714769
376.2/1.1 (30498)	376.173	1.12	30498	0.00489485	0.714279
438.2/5.6 (39167)	438.169	5.58	39167	0.00570374	0.713839
463.4/12.9 (42781)	463.354	12.86	42781	0.0140728	0.713826
327.2/12.8 (22693)	327.219	12.83	22693	0.0101593	0.713204
661.4/15.6 (65736)	661.415	15.57	65736	0.0277547	0.713016
271.2/14.3 (16723)	271.156	14.34	16723	0.0132287	0.712143
609.2/13.2 (60896)	609.246	13.24	60896	0.0140326	0.711509
486.4/14.9 (46000)	486.434	14.86	46000	0.0172404	0.710717
468.2/3.5 (43405)	468.219	3.52	43405	0.0222625	0.710082
693.3/14.4 (68104)	693.344	14.41	68104	0.0144979	0.709668
295.2/13.5 (19113)	295.228	13.49	19113	0.00242802	0.708844
361.0/13.7 (28379)	360.98	13.65	28379	0.0479093	0.708216
274.1/8.5 (16984)	274.091	8.51	16984	0.0126112	0.708051
457.3/4.7 (41927)	457.265	4.66	41927	0.020647	0.706956
363.0/13.7 (28656)	362.976	13.67	28656	0.0187164	0.705161
490.2/1.2 (46489)	490.22	1.16	46489	0.00269673	0.704805
429.2/3.3 (37864)	429.15	3.29	37864	0.00385351	0.70469
355.1/1.1 (27578)	355.113	1.08	27578	0.00212762	0.704143
330.1/4.5 (23104)	330.145	4.47	23104	0.00571866	0.70412
410.2/4.1 (35142)	410.175	4.06	35142	0.0164424	0.703846
416.4/13.7 (36155)	416.376	13.65	36155	0.0215491	0.703589
366.1/8.6 (29060)	366.139	8.57	29060	0.0111324	0.701404
329.2/14.3 (22990)	329.209	14.3	22990	0.00523259	0.700589
658.3/4.1 (65388)	658.279	4.09	65388	0.00557202	0.697161
388.4/14.5 (32233)	388.394	14.51	32233	0.0113133	0.696628
443.2/4.6 (39905)	443.181	4.58	39905	0.00791491	0.696045
659.0/13.7 (65480)	659.028	13.65	65480	0.00811658	0.695803
540.2/1.2 (53058)	540.24	1.15	53058	0.00470205	0.695438
353.2/12.9 (27320)	353.194	12.94	27320	0.00618741	0.695191
178.1/4.5 (9935)	178.087	4.48	9935	0.00398211	0.694464
671.9/15.6 (66514)	671.881	15.58	66514	0.0104352	0.69308
523.2/12.7 (50943)	523.208	12.65	50943	0.013334	0.692135
312.1/1.1 (20672)	312.108	1.1	20672	0.00679299	0.691702
419.3/15.2 (36536)	419.276	15.17	36536	0.0132782	0.6904
374.2/5.4 (30280)	374.232	5.39	30280	0.00295368	0.689686
158.1/1.1 (8679)	158.094	1.12	8679	0.0038905	0.689061
390.2/4.6 (32436)	390.186	4.58	32436	0.0072699	0.688435
295.2/13.7 (19105)	295.194	13.71	19105	0.00999572	0.688153
417.2/1.1 (36275)	417.244	1.12	36275	0.00676919	0.687302
443.2/4.4 (39904)	443.18	4.39	39904	0.011785	0.685634
292.1/8.6 (18779)	292.102	8.57	18779	0.00700409	0.683702
545.3/1.1 (53699)	545.252	1.12	53699	0.00223005	0.683365
644.3/13.2 (64163)	644.323	13.17	64163	0.00286217	0.679214
441.2/1.1 (39626)	441.207	1.11	39626	0.00385077	0.678096
499.2/4.3 (47733)	499.243	4.28	47733	0.00840267	0.676095
478.1/3.3 (44709)	478.134	3.33	44709	0.00317813	0.674233
403.2/15.3 (34287)	403.235	15.34	34287	0.00690578	0.673411
453.4/12.6 (41383)	453.373	12.61	41383	0.00729455	0.672641
390.2/4.4 (32438)	390.186	4.39	32438	0.0133723	0.67159
247.2/14.7 (14706)	247.242	14.72	14706	0.0169788	0.671003
437.1/3.5 (39014)	437.134	3.51	39014	0.024079	0.668783
408.9/3.8 (34941)	408.913	3.8	34941	0.0109458	0.667859
470.1/3.5 (43678)	470.147	3.52	43678	0.00939834	0.664677
540.3/13.3 (53097)	540.318	13.28	53097	0.00881272	0.662432
644.4/15.6 (64188)	644.367	15.58	64188	0.00692278	0.660206
705.4/13.2 (68988)	705.389	13.24	68988	0.00502816	0.657322
307.1/8.7 (20170)	307.109	8.73	20170	0.0135524	0.652948
389.2/1.0 (32358)	389.249	1.03	32358	0.00963577	0.652819
409.2/12.2 (34991)	409.182	12.18	34991	0.0105529	0.652185
250.1/4.7 (14872)	250.107	4.67	14872	0.0051646	0.650969
236.1/1.1 (13747)	236.088	1.1	13747	0.00277859	0.64985
336.2/14.7 (24116)	336.185	14.72	24116	0.00790407	0.64874
276.1/1.1 (17164)	276.105	1.1	17164	0.00538413	0.647933
327.2/13.4 (22674)	327.197	13.35	22674	0.00233684	0.647599
369.4/13.5 (29577)	369.354	13.53	29577	0.00461343	0.647577
351.3/12.6 (26925)	351.255	12.63	26925	0.00622201	0.646629
456.3/6.0 (41791)	456.287	6.02	41791	0.0059443	0.645781
350.3/12.4 (26706)	350.253	12.42	26706	0.0112608	0.644962
425.1/12.3 (37272)	425.139	12.34	37272	0.0143005	0.644257
368.3/13.2 (29414)	368.313	13.24	29414	0.0052093	0.643132
338.2/3.3 (24532)	338.174	3.31	24532	0.00752126	0.64232
210.1/1.1 (11831)	210.071	1.1	11831	0.00166817	0.641562
199.2/14.7 (11146)	199.169	14.65	11146	0.00381768	0.639053
341.2/14.7 (25125)	341.178	14.69	25125	0.0101801	0.633592
386.1/6.5 (31823)	386.121	6.46	31823	0.00391384	0.628408
455.2/1.1 (41612)	455.227	1.12	41612	0.00160799	0.627266
713.3/1.1 (69493)	713.311	1.11	69493	0.00596761	0.624596
398.2/1.1 (33499)	398.202	1.11	33499	0.00253647	0.623321
274.1/11.1 (16997)	274.093	11.11	16997	0.0237144	0.620786
348.2/3.5 (26278)	348.176	3.46	26278	0.00606292	0.613389
387.2/12.3 (32000)	387.183	12.34	32000	0.0119321	0.610725
330.1/1.1 (23107)	330.148	1.13	23107	0.00429348	0.608216
229.1/1.0 (13207)	229.118	1.03	13207	0.00157493	0.604407
553.3/1.1 (54757)	553.306	1.1	54757	0.00573576	0.600672

## Sheet: Metarhizium dead muscle
Sheet 10: S-plot analyses were done comparing M. anisopliae ions for growth on dead ant muscle to those found for growth on PBS, dead ant muscles without fungus, and both controls simultaneously. As a cut off p(corr)[1] >0.6 was used. Comparison of these analyses resulted in the following list of ion peaks unique to M. anisopliae growth on dead ant muscle tissue
Peak name	M/z	Ret. Time	ID	p[1]	p(corr)[1]
526.2/1.1 (51319)	526.213	1.12	51319	0.00602697	0.983737
331.3/12.1 (23361)	331.259	12.11	23361	0.00540018	0.972139
348.2/1.1 (26270)	348.175	1.14	26270	0.00590712	0.971955
566.2/4.9 (56250)	566.188	4.85	56250	0.0167492	0.968544
656.4/6.6 (65175)	656.367	6.56	65175	0.00598937	0.967933
467.2/1.1 (43279)	467.225	1.09	43279	0.00818181	0.967123
746.3/1.1 (71558)	746.259	1.12	71558	0.0119065	0.96079
345.2/1.1 (25855)	345.227	1.09	25855	0.01217	0.960366
397.2/1.1 (33357)	397.181	1.14	33357	0.00831773	0.956924
472.3/1.1 (44019)	472.286	1.11	44019	0.00783085	0.955447
276.1/1.1 (17164)	276.105	1.1	17164	0.00953428	0.955183
389.2/1.1 (32308)	389.203	1.14	32308	0.0130279	0.954281
376.2/1.1 (30498)	376.173	1.12	30498	0.00916497	0.952495
398.2/1.1 (33499)	398.202	1.11	33499	0.00766648	0.951104
699.2/6.8 (68460)	699.178	6.8	68460	0.0256932	0.948767
188.0/1.1 (10485)	188.037	1.12	10485	0.012309	0.94814
158.1/1.1 (8689)	158.117	1.15	8689	0.00350531	0.942216
521.2/4.4 (50687)	521.214	4.38	50687	0.0202537	0.941266
347.1/6.8 (26069)	347.081	6.79	26069	0.0436053	0.940947
295.2/12.5 (19117)	295.248	12.46	19117	0.00895615	0.934977
263.1/1.2 (15992)	263.103	1.15	15992	0.0110948	0.934118
331.1/6.8 (23247)	331.108	6.77	23247	0.0901811	0.93185
202.1/1.1 (11339)	202.117	1.11	11339	0.0142564	0.931101
516.3/1.1 (50094)	516.312	1.12	50094	0.00717678	0.929108
330.1/1.1 (23107)	330.148	1.13	23107	0.0108641	0.927343
417.2/1.1 (36275)	417.244	1.12	36275	0.0126405	0.92415
310.1/6.8 (20505)	310.129	6.82	20505	0.169725	0.922543
150.1/1.0 (8318)	150.076	1.01	8318	0.00292883	0.922434
309.1/6.8 (20389)	309.126	6.78	20389	0.315908	0.918241
229.1/1.0 (13207)	229.118	1.03	13207	0.00528404	0.917442
495.7/4.5 (47262)	495.706	4.52	47262	0.0211625	0.911379
328.1/1.1 (22769)	328.139	1.12	22769	0.00476866	0.90524
305.1/9.2 (19964)	305.098	9.17	19964	0.0118866	0.904842
174.1/6.8 (9670)	174.058	6.76	9670	0.0182485	0.904775
403.2/1.1 (34277)	403.228	1.11	34277	0.00822721	0.902125
340.2/1.1 (24879)	340.198	1.1	24879	0.00399995	0.901506
443.2/4.6 (39905)	443.181	4.58	39905	0.0174313	0.895348
505.2/1.1 (48486)	505.214	1.12	48486	0.00942921	0.892511
313.1/1.1 (20769)	313.061	1.12	20769	0.00735404	0.891866
389.2/1.0 (32358)	389.249	1.03	32358	0.017979	0.890914
289.1/3.8 (18518)	289.137	3.78	18518	0.00957612	0.878389
578.9/14.4 (57715)	578.852	14.37	57715	0.00933095	0.87595
307.1/6.8 (20169)	307.109	6.76	20169	0.0253893	0.873387
460.3/1.1 (42392)	460.286	1.1	42392	0.00879786	0.869182
269.2/1.1 (16571)	269.16	1.09	16571	0.00459812	0.86761
391.1/6.6 (32538)	391.068	6.61	32538	0.0275255	0.859331
374.2/5.6 (30277)	374.229	5.62	30277	0.00914966	0.859115
359.1/9.9 (28128)	359.135	9.94	28128	0.0190738	0.856291
288.2/1.1 (18440)	288.202	1.09	18440	0.0109881	0.851385
639.2/6.8 (63747)	639.225	6.84	63747	0.0459776	0.846459
390.2/4.4 (32438)	390.186	4.39	32438	0.0311726	0.845689
553.3/1.1 (54744)	553.287	1.12	54744	0.011604	0.845663
727.3/1.1 (70433)	727.34	1.14	70433	0.00959135	0.845355
611.3/1.1 (61146)	611.281	1.13	61146	0.0063955	0.8449
390.2/4.6 (32436)	390.186	4.58	32436	0.0160431	0.837637
724.3/2.8 (70227)	724.277	2.78	70227	0.0152908	0.835571
236.1/1.1 (13747)	236.088	1.1	13747	0.0039797	0.834507
269.1/1.1 (16553)	269.111	1.13	16553	0.013563	0.833774
443.2/4.4 (39904)	443.18	4.39	39904	0.0298881	0.830205
322.2/1.1 (21919)	322.186	1.11	21919	0.0105785	0.8243
475.2/4.2 (44374)	475.236	4.22	44374	0.00706894	0.819836
375.1/6.8 (30328)	375.098	6.83	30328	0.0486284	0.819258
536.4/15.0 (52631)	536.368	15.04	52631	0.0408837	0.818587
339.2/1.1 (24700)	339.164	1.09	24700	0.00553161	0.814625
539.3/9.2 (52992)	539.32	9.22	52992	0.00720607	0.814509
303.1/12.6 (19774)	303.085	12.57	19774	0.0220626	0.802022
705.3/1.1 (68948)	705.297	1.11	68948	0.00258383	0.801364
334.2/1.1 (23767)	334.159	1.11	23767	0.00262244	0.799268
661.3/4.2 (65683)	661.264	4.19	65683	0.0146104	0.796532
435.1/3.2 (38715)	435.15	3.25	38715	0.0193578	0.790917
536.4/15.3 (52633)	536.369	15.34	52633	0.0370864	0.786806
283.1/9.2 (17873)	283.116	9.17	17873	0.00773805	0.786357
328.1/6.7 (22744)	328.104	6.73	22744	0.00539293	0.785919
421.2/3.8 (36694)	421.164	3.75	36694	0.0197447	0.785788
353.1/6.8 (27201)	353.116	6.76	27201	0.329333	0.775536
386.1/6.5 (31823)	386.121	6.46	31823	0.0143712	0.77205
477.2/4.9 (44623)	477.24	4.88	44623	0.00529078	0.771389
260.2/1.1 (15724)	260.195	1.09	15724	0.00465412	0.770253
617.2/6.8 (61739)	617.245	6.82	61739	0.0222806	0.769826
361.3/13.7 (28489)	361.27	13.7	28489	0.00837305	0.769382
674.5/15.0 (66702)	674.504	15.01	66702	0.0088968	0.769348
239.1/1.0 (14016)	239.137	1	14016	0.00606109	0.765897
374.2/5.9 (30270)	374.226	5.88	30270	0.00834505	0.76562
356.3/12.5 (27777)	356.298	12.49	27777	0.00596571	0.760019
233.1/1.1 (13613)	233.149	1.13	13613	0.00232964	0.759035
238.2/9.4 (13952)	238.177	9.36	13952	0.0121331	0.758484
307.1/8.7 (20170)	307.109	8.73	20170	0.0205803	0.758027
313.2/5.8 (20817)	313.154	5.84	20817	0.00594184	0.748105
128.1/6.8 (6911)	128.053	6.76	6911	0.00839031	0.747903
503.3/6.3 (48265)	503.27	6.28	48265	0.0119551	0.745678
265.2/4.3 (16221)	265.154	4.34	16221	0.00364454	0.741075
358.4/13.8 (28070)	358.368	13.78	28070	0.0194411	0.735284
795.3/3.8 (74207)	795.319	3.76	74207	0.0331146	0.732044
375.1/4.9 (30339)	375.13	4.92	30339	0.00776746	0.729186
276.1/1.1 (17181)	276.143	1.12	17181	0.00379279	0.726447
335.1/6.8 (23877)	335.104	6.79	23877	0.0382299	0.72463
178.1/4.5 (9935)	178.087	4.48	9935	0.003872	0.723233
131.0/3.6 (7138)	130.966	3.64	7138	0.00573354	0.722769
508.3/15.2 (48998)	508.337	15.2	48998	0.0196696	0.720056
457.8/14.4 (41992)	457.763	14.41	41992	0.00718111	0.717994
405.2/1.1 (34462)	405.16	1.12	34462	0.0022629	0.707205
228.1/1.1 (13087)	228.09	1.1	13087	0.00508547	0.707123
657.2/10.6 (65254)	657.238	10.65	65254	0.00993175	0.707065
212.1/1.1 (11949)	212.053	1.12	11949	0.00657042	0.706981
550.6/13.4 (54397)	550.627	13.39	54397	0.00245491	0.706963
724.3/1.1 (70226)	724.276	1.15	70226	0.00769021	0.70691
528.2/1.1 (51624)	528.249	1.12	51624	0.00291315	0.706828
390.2/1.0 (32445)	390.19	1.04	32445	0.00960135	0.706729
316.2/5.6 (21190)	316.223	5.58	21190	0.00274314	0.706668
475.3/7.9 (44413)	475.274	7.9	44413	0.00344099	0.705796
401.2/1.1 (33957)	401.208	1.12	33957	0.00253291	0.705746
361.2/1.1 (28486)	361.247	1.11	28486	0.003833	0.705179
427.2/1.2 (37559)	427.181	1.17	37559	0.00256588	0.705148
317.2/1.1 (21318)	317.217	1.09	21318	0.00202686	0.704888
440.6/3.8 (39543)	440.629	3.77	39543	0.010962	0.703269
347.2/1.0 (26168)	347.231	1.04	26168	0.00249895	0.702191
231.2/3.4 (13477)	231.171	3.41	13477	0.00283852	0.701854
428.2/1.1 (37704)	428.162	1.1	37704	0.00316686	0.701766
381.1/3.1 (31152)	381.149	3.08	31152	0.00164169	0.701554
497.3/1.1 (47496)	497.269	1.13	47496	0.0037307	0.70106
481.2/1.1 (45184)	481.24	1.12	45184	0.00600258	0.699756
318.2/3.4 (21384)	318.165	3.42	21384	0.00293114	0.699608
469.2/1.1 (43580)	469.237	1.13	43580	0.0112108	0.699499
249.1/1.2 (14781)	249.087	1.17	14781	0.00308696	0.699363
750.5/15.1 (71831)	750.501	15.13	71831	0.0077844	0.699265
476.3/1.1 (44519)	476.271	1.11	44519	0.00386177	0.698595
460.2/1.1 (42337)	460.202	1.07	42337	0.00228833	0.698542
509.3/1.1 (49151)	509.308	1.1	49151	0.00781755	0.698383
426.2/1.1 (37435)	426.158	1.13	37435	0.00332315	0.698349
589.5/12.5 (58856)	589.486	12.46	58856	0.00516484	0.698317
122.1/1.1 (6702)	122.096	1.11	6702	0.00414169	0.698254
595.3/1.1 (59433)	595.279	1.13	59433	0.00255824	0.698202
390.2/3.6 (32444)	390.189	3.61	32444	0.00439929	0.697711
471.2/1.2 (43846)	471.234	1.15	43846	0.00599607	0.697484
411.2/3.9 (35323)	411.209	3.88	35323	0.00607739	0.697334
274.2/1.0 (17071)	274.186	1.03	17071	0.00300574	0.697285
132.1/1.2 (7273)	132.102	1.16	7273	0.00707802	0.696495
258.1/1.1 (15510)	258.101	1.12	15510	0.0114567	0.695807
515.3/1.1 (49939)	515.323	1.1	49939	0.00608944	0.695435
444.3/4.1 (40114)	444.279	4.14	40114	0.00952477	0.694758
387.3/1.1 (32071)	387.274	1.12	32071	0.00402933	0.693259
477.2/1.1 (44608)	477.219	1.13	44608	0.00583643	0.69319
215.1/1.1 (12218)	215.138	1.15	12218	0.0023465	0.692203
488.3/1.2 (46276)	488.305	1.16	46276	0.00467422	0.6919
623.4/13.3 (62436)	623.386	13.28	62436	0.010287	0.691845
389.2/2.6 (32312)	389.206	2.58	32312	0.0104555	0.688248
651.3/6.3 (64751)	651.3	6.31	64751	0.004172	0.687995
776.5/14.6 (73286)	776.47	14.64	73286	0.0028935	0.687534
221.1/5.3 (12652)	221.128	5.33	12652	0.0133191	0.687171
341.1/1.1 (25095)	341.148	1.09	25095	0.00291992	0.686906
508.3/15.5 (49000)	508.337	15.53	49000	0.0206848	0.686135
326.2/1.1 (22433)	326.184	1.11	22433	0.00345489	0.686013
245.2/4.6 (14514)	245.186	4.62	14514	0.00674862	0.685159
510.2/1.2 (49243)	510.222	1.15	49243	0.00290081	0.684397
721.4/13.2 (70063)	721.354	13.24	70063	0.00588906	0.683564
444.3/1.1 (40118)	444.282	1.13	40118	0.00431152	0.68354
281.1/3.6 (17689)	281.113	3.61	17689	0.00256473	0.682764
498.2/1.2 (47584)	498.218	1.19	47584	0.00657078	0.682726
356.2/1.1 (27739)	356.192	1.09	27739	0.00557645	0.681932
280.1/1.1 (17595)	280.138	1.1	17595	0.00224548	0.681646
102.1/1.1 (5786)	102.055	1.14	5786	0.00187927	0.680051
621.2/13.2 (62179)	621.24	13.15	62179	0.0135231	0.679116
493.3/6.5 (46967)	493.265	6.5	46967	0.00619323	0.678313
198.2/10.1 (11066)	198.182	10.15	11066	0.0083853	0.677545
220.1/1.1 (12592)	220.128	1.11	12592	0.00268809	0.675883
304.1/1.2 (19867)	304.142	1.2	19867	0.00300424	0.675192
498.3/6.4 (47616)	498.283	6.41	47616	0.00281451	0.67258
263.2/14.2 (16069)	263.237	14.22	16069	0.00264007	0.671762
260.2/1.2 (15711)	260.161	1.17	15711	0.00483159	0.67174
398.1/3.8 (33460)	398.149	3.83	33460	0.0047654	0.671202
623.4/13.3 (62436)	623.386	13.28	62436	0.00817963	0.670291
235.1/7.3 (13715)	235.144	7.35	13715	0.0397651	0.667668
408.2/5.9 (34867)	408.212	5.87	34867	0.00421967	0.667664
519.2/1.1 (50436)	519.227	1.12	50436	0.00904914	0.666646
352.0/6.7 (26975)	352.027	6.72	26975	0.0161472	0.665707
657.2/11.1 (65253)	657.238	11.05	65253	0.0229358	0.665357
444.1/1.1 (40034)	444.149	1.12	40034	0.00616055	0.66491
575.3/1.1 (57308)	575.288	1.12	57308	0.00241597	0.661077
516.3/12.8 (50049)	516.267	12.78	50049	0.0168115	0.659815
453.2/1.2 (41327)	453.201	1.16	41327	0.00519239	0.659667
667.2/12.9 (66140)	667.229	12.91	66140	0.00796487	0.658333
218.1/1.1 (12453)	218.104	1.1	12453	0.00266719	0.657938
513.2/1.2 (49609)	513.218	1.16	49609	0.00565373	0.657707
316.1/1.1 (21118)	316.135	1.15	21118	0.00390397	0.654324
499.3/1.1 (47754)	499.285	1.09	47754	0.00337865	0.653755
424.2/5.3 (37166)	424.187	5.34	37166	0.00809379	0.653531
352.1/3.4 (27010)	352.132	3.36	27010	0.0176536	0.653403
221.1/8.8 (12621)	221.091	8.85	12621	0.00595312	0.653128
332.2/4.6 (23496)	332.217	4.6	23496	0.00267977	0.653036
494.2/1.1 (47084)	494.245	1.11	47084	0.00416507	0.652772
713.3/1.1 (69493)	713.311	1.11	69493	0.00896245	0.65245
303.1/1.1 (19787)	303.143	1.13	19787	0.00432833	0.650635
207.1/4.7 (11681)	207.113	4.66	11681	0.0126088	0.649088
288.3/12.3 (18450)	288.29	12.29	18450	0.00415502	0.648566
288.2/3.8 (18402)	288.155	3.83	18402	0.00517969	0.647972
351.3/12.6 (26925)	351.255	12.63	26925	0.00690038	0.647523
154.1/1.1 (8443)	154.05	1.12	8443	0.0101516	0.64694
551.2/13.1 (54447)	551.235	13.09	54447	0.00755992	0.646058
318.2/6.0 (21406)	318.181	6.03	21406	0.0065484	0.645186
347.1/8.0 (26078)	347.104	8	26078	0.00300051	0.644998
375.2/1.1 (30365)	375.187	1.13	30365	0.00417111	0.644787
480.3/1.1 (45030)	480.253	1.13	45030	0.00256341	0.643237
485.2/3.4 (45798)	485.245	3.37	45798	0.00338978	0.642595
344.3/5.9 (25695)	344.254	5.9	25695	0.00375751	0.640882
355.1/1.1 (27573)	355.11	1.09	27573	0.00295995	0.640138
380.2/6.1 (31059)	380.22	6.11	31059	0.00873601	0.637306
458.2/5.2 (42041)	458.228	5.24	42041	0.00861188	0.637247
560.3/1.1 (55630)	560.305	1.11	55630	0.00326071	0.636742
349.1/6.8 (26413)	349.08	6.79	26413	0.01185	0.636234
250.1/4.7 (14872)	250.107	4.67	14872	0.0108354	0.636212
237.1/3.5 (13865)	237.122	3.45	13865	0.00203089	0.635714
671.2/6.8 (66453)	671.157	6.8	66453	0.0126869	0.635492
289.2/8.8 (18533)	289.154	8.81	18533	0.00642939	0.63546
338.2/1.1 (24539)	338.181	1.08	24539	0.0029773	0.633335
509.3/1.1 (49128)	509.271	1.11	49128	0.00263768	0.632972
795.3/4.4 (74205)	795.318	4.36	74205	0.00613595	0.632208
246.1/1.1 (14584)	246.145	1.14	14584	0.00304563	0.62994
430.2/1.1 (38039)	430.16	1.11	38039	0.00356244	0.62986
469.2/1.2 (43546)	469.193	1.15	43546	0.00546104	0.629227
226.2/1.1 (12904)	226.154	1.15	12904	0.00487781	0.629052
406.7/4.7 (34673)	406.747	4.7	34673	0.00478486	0.628306
359.2/1.1 (28212)	359.243	1.12	28212	0.00705495	0.626908
529.3/13.2 (51795)	529.272	13.21	51795	0.0115355	0.626403
315.2/15.2 (21042)	315.172	15.24	21042	0.00716504	0.6261
677.3/4.0 (66893)	677.261	3.99	66893	0.00574417	0.625974
279.2/5.2 (17493)	279.169	5.2	17493	0.0031336	0.625516
160.0/6.7 (8783)	160.04	6.72	8783	0.0356455	0.624925
392.3/7.6 (32764)	392.254	7.56	32764	0.0070162	0.624836
373.2/5.0 (30125)	373.242	5.03	30125	0.00298413	0.624546
253.2/13.8 (15162)	253.214	13.76	15162	0.00608185	0.62444
216.2/9.4 (12300)	216.195	9.35	12300	0.00958075	0.622843
171.1/12.4 (9488)	171.098	12.45	9488	0.00261689	0.622799
246.1/1.1 (14568)	246.105	1.09	14568	0.00279022	0.622517
254.2/12.5 (15255)	254.21	12.53	15255	0.00553479	0.622021
522.4/15.3 (50868)	522.352	15.34	50868	0.0049653	0.620961
699.0/13.7 (68456)	699.004	13.65	68456	0.00815307	0.619984
558.4/15.4 (55420)	558.351	15.37	55420	0.0109596	0.61992
607.3/1.1 (60716)	607.287	1.14	60716	0.00332155	0.619844
160.1/1.2 (8836)	160.096	1.21	8836	0.0031095	0.619366
399.2/1.0 (33601)	399.168	1.01	33601	0.00503821	0.618667
437.2/1.2 (39081)	437.248	1.15	39081	0.00421484	0.618195
655.9/14.3 (65115)	655.88	14.3	65115	0.00520993	0.617963
522.4/15.7 (50870)	522.353	15.68	50870	0.0059356	0.617731
190.9/3.9 (10640)	190.931	3.87	10640	0.00399117	0.614776
189.1/1.1 (10576)	189.123	1.1	10576	0.00269009	0.614394
558.4/15.0 (55423)	558.354	15.03	55423	0.0107762	0.611805
385.2/14.5 (31688)	385.202	14.47	31688	0.00472044	0.610558
489.3/5.1 (46376)	489.254	5.06	46376	0.0115675	0.609559
277.2/14.4 (17282)	277.217	14.35	17282	0.0051334	0.609297
538.3/1.1 (52840)	538.268	1.13	52840	0.0065894	0.609202
395.2/1.0 (33095)	395.166	1.05	33095	0.00235307	0.607868
187.1/1.1 (10438)	187.107	1.1	10438	0.00296783	0.607262
346.2/5.7 (26007)	346.233	5.69	26007	0.00357918	0.604637
130.0/1.1 (7009)	130.05	1.15	7009	0.0087834	0.604165
421.3/13.7 (36759)	421.302	13.74	36759	0.00342049	0.602929
386.2/1.1 (31845)	386.166	1.12	31845	0.00507632	0.600604
